# Supplementary material for: Identification and validation of a novel pyroptosis-related lncRNAs signature associated with prognosis and immune regulation of hepatocellular carcinoma
Source: Sci Rep. 2022 May 25;12:8886. doi: 10.1038/s41598-022-13046-y (PMC9133103; doi:10.1038/s41598-022-13046-y)
Supplement: Supplementary file 3 — Supplementary Information 3. [file 41598_2022_13046_MOESM3_ESM.xlsx]

## Sheet: Sheet1
id	AC019080.5	AP003392.4	MKLN1-AS	PCCA-DT	AL031985.3	AC007128.1	LNCSRLR	AL445228.3	AC023157.2
TCGA-DD-A1EB-11A	0.888505	0.303885	0.681269	18.1871	0.480624	0.0226861	0.415038	0	3.64405
TCGA-G3-A3CH-11A	0.421904	0.109942	0.319298	20.0894	0.44713	0	0.193058	0.0479264	1.33294
TCGA-EP-A12J-11A	0.193768	0.176725	0.324159	11.4068	0.868473	0	0.103443	0	0.737626
TCGA-DD-A3A8-11A	0.28301	0.103247	0.236727	8.77603	0.297432	0	0	0	1.41594
TCGA-DD-A11A-11A	0.53587	0.325826	0.323726	19.0312	0.524529	0	0.810545	0.0355089	1.16567
TCGA-DD-A39W-11A	0.861154	0.184803	0.579084	18.2703	0.234871	0	0.162257	0	2.25893
TCGA-DD-A1EC-11A	0.705097	0.116924	0.393192	18.1232	0.574595	0	0.342197	0	1.81266
TCGA-BC-A10Y-11A	0.695214	0	0.387681	20.3845	0.527469	0	0.539841	0.0502557	2.77253
TCGA-BC-A10R-11A	0.0526763	0.672606	0.396556	18.6059	0.260521	0	0.843637	0	0.420149
TCGA-BD-A2L6-11A	0.708555	0.184639	0.550347	10.9525	1.22025	0	0.0540375	0	1.94499
TCGA-DD-A39Z-11A	0.66706	0.280796	0.357674	13.274	0.475828	0	0.109572	0.0816038	0.948761
TCGA-ES-A2HT-11A	1.03351	0	1.29673	13.9963	1.57956	0	0.245217	0.0456561	1.45715
TCGA-DD-A11D-11A	0.883255	0.115082	0.686039	15.3268	0.897063	0	0.404165	0	1.50962
TCGA-BC-A10W-11A	0.325832	0.495291	0.560236	21.5227	0.436439	0	0.869729	0.172728	0.748155
TCGA-DD-A11B-11A	0.633223	0.144382	0.264834	8.66295	0.660598	0	0.0845116	0	0.889598
TCGA-DD-A39X-11A	0.670012	0.436488	0.573785	15.912	0.384623	0	0.102196	0	1.70038
TCGA-DD-A3A5-11A	0.706789	0.117205	0.412051	25.3588	0.158889	0	0.274414	0	1.21134
TCGA-FV-A3I0-11A	0.122619	0	0.273509	18.4526	0.0947553	0	0.26184	0	0.600144
TCGA-DD-A3A4-11A	1.0653	0.228612	0.856137	32.2655	0.600468	0	0.802883	0	2.49908
TCGA-BC-A10X-11A	0.249856	0.379802	0.383159	17.9543	0.424776	0	0.400158	0.033113	2.55147
TCGA-BC-A10U-11A	0.574977	0.0953466	0.335206	32.2878	0.161571	0	0.223238	0.0415639	0.720123
TCGA-DD-A1EJ-11A	0.63604	0.309386	0.413797	24.6454	0.537383	0	0.0905467	0	1.42969
TCGA-DD-A3A3-11A	0.523227	0.636278	0.291774	18.2207	0.64693	0	0.651758	0.138684	1.73887
TCGA-DD-A39V-11A	0.577975	0	0.209497	19.1209	0.446639	0	0.123421	0	1.1944
TCGA-BC-A216-11A	0.682103	0.248844	0.443765	22.7353	0.36546	0	0.0971043	0	0.98918
TCGA-DD-A113-11A	0.683234	0.226597	0.346364	23.6897	0.652774	0	0.132634	0	1.19349
TCGA-DD-A1EE-11A	0.982182	0.358319	0.492936	19.7075	0.880435	0	0.314603	0	1.42435
TCGA-DD-A1EL-11A	0.350533	0	0.525331	14.4956	0.541758	0	0.093566	0	1.28673
TCGA-FV-A2QR-11A	1.02139	0.248414	1.17711	12.3643	0.989245	0	0.508917	0.0541449	1.40715
TCGA-DD-A1EI-11A	0.469463	0.599442	0.183255	8.60238	0.754591	0.0191788	0.200498	0	0.765912
TCGA-BC-A10Z-11A	0.619611	0.102748	0.565399	31.6651	0.957627	0	0.420992	0.268743	1.24572
TCGA-FV-A3I1-11A	0.872905	0.489927	0.280828	10.2439	0.53964	0	0.430155	0	1.33891
TCGA-BD-A3EP-11A	1.21824	0.694431	0.233523	10.2902	0.682522	0	0.812945	0.0605439	0.883337
TCGA-DD-A11C-11A	0.644874	0	0.107883	25.5581	0.438535	0	0	0	0.701393
TCGA-DD-A114-11A	0.754492	0.589828	0.571	10.2326	1.29936	0	0.230163	0.0428534	0.762003
TCGA-FV-A3R2-11A	0.771977	0.117347	0.502235	28.7499	0.795409	0	0	0	2.72882
TCGA-DD-A1EH-11A	0.937027	0.0854614	0.182884	15.8104	0.318604	0	0.100046	0	1.42681
TCGA-DD-A3A1-11A	1.54737	0	0.225993	20.3444	0.18221	0	0.157346	0	0.828138
TCGA-DD-A1EG-11A	0.744271	0.626595	0.351185	28.1968	0.548601	0	0.122255	0	1.1416
TCGA-BC-A10Q-11A	1.28403	0	0.289822	10.8998	0.283501	0	0.326419	0	0.775871
TCGA-DD-A119-11A	0.547069	0.110879	0.474552	14.3134	0.676409	0	0.389404	0	0.815393
TCGA-DD-A3A2-11A	0.470839	0	0.291733	13.1431	0.420446	0	0.558573	0.0415996	2.20016
TCGA-EP-A3RK-11A	0.605557	0.110459	0.168842	18.6777	0.280772	0	0	0	1.47094
TCGA-BC-A110-11A	0.36414	0	0.236903	29.236	0.206356	0	1.03678	0	0.770106
TCGA-DD-A116-11A	0.562792	0.0855489	0.509985	10.7714	0.260943	0	0.100149	0	1.49629
TCGA-DD-A118-11A	0.33889	0	0.330714	23.1813	0.209505	0	0.271375	0	1.25935
TCGA-FV-A23B-11A	0.683389	0.0958897	0.615602	12.6836	0.649967	0	0.168382	0.0418007	1.82962
TCGA-EP-A26S-11A	0.14633	0.0889734	0.2176	19.6955	0.226157	0	0.156237	0	1.25556
TCGA-DD-A3A6-11A	0.628798	0.208543	0.111569	13.2709	0.441739	0	0	0.0454546	0.41449
TCGA-BC-A10T-11A	0.312443	0	0.174231	19.8956	0.502205	0	0.667191	0	0.521067
TCGA-EP-A26S-01A	2.44997	0.268139	1.1886	14.707	1.99927	0.0200176	0.418534	0.311702	3.57069
TCGA-DD-AAVX-01A	0.672896	0.204571	1.31333	16.5517	1.35198	0.045816	0.119742	0.0891776	1.09781
TCGA-ED-A7PZ-01A	2.40268	0.0996073	0.989653	35.8134	2.86945	0.356931	1.04946	0.0434213	8.79006
TCGA-LG-A6GG-01A	1.46028	0.8879	1.45414	27.6171	1.67656	0.767012	0.519716	0.276469	17.0676
TCGA-ED-A97K-01A	2.06591	0.579758	5.11772	14.0328	1.49822	0.0973824	1.10289	0.126365	4.98368
TCGA-DD-AAVW-01A	1.26485	0.307628	1.12854	29.9238	1.69421	0	0.720257	0	1.55913
TCGA-DD-A3A1-01A	1.21065	0.779413	1.03252	41.6868	2.46544	0	3.19351	0.396393	4.36336
TCGA-DD-A4NR-01A	1.27118	0.12882	1.75248	31.2096	3.38357	0.288507	2.03587	0.786182	1.79225
TCGA-DD-AAC9-01A	2.13969	0.1301	1.11364	13.3057	1.05822	0	0.152303	0.0567138	0.853314
TCGA-CC-5259-01A	1.67853	0.612361	0.491411	5.28857	0.46696	0.0342863	0.358434	0.266943	0.456411
TCGA-EP-A2KA-01A	7.49846	0.701432	5.2715	77.7952	2.13952	0	0.752712	0.356733	1.62648
TCGA-DD-A1EC-01A	0.674613	0.410186	2.57065	20.8356	2.97151	0	0.900356	0	0.896791
TCGA-DD-AAD3-01A	1.03536	0.539599	0.866042	24.0367	2.42313	0	0.236883	0.176418	1.09929
TCGA-DD-AACS-01A	1.43784	1.09282	0.233859	16.591	2.14816	0	1.53519	0.952773	2.73676
TCGA-BD-A3ER-01A	0.749889	0.227978	0.574984	32.4351	1.73846	0	0.600493	0	0.543741
TCGA-GJ-A6C0-01A	1.32613	0.604748	1.51599	59.4302	2.29552	1.43566	0.778751	0.579973	32.0925
TCGA-2Y-A9GS-01A	1.15642	1.54691	2.14957	16.6197	4.43246	0.850372	0.493885	0.306516	8.69262
TCGA-BC-A8YO-01A	2.90074	1.53167	3.36286	52.2794	1.67529	0	2.77111	0.485596	2.07564
TCGA-CC-A9FW-01A	1.19684	0.229805	2.17785	23.0849	3.21271	0	3.02652	0.450798	3.67682
TCGA-DD-A1ED-01A	0.732072	0.267074	1.25192	15.7007	0.709035	0.0199381	0.312654	0	1.41553
TCGA-EP-A12J-01A	1.90251	0.301771	1.98347	11.2478	1.73867	0	0.706545	0	1.64941
TCGA-DD-A1EJ-01A	2.56989	0.520858	1.34019	37.2098	2.57434	0.699912	0.762186	0.264897	3.1402
TCGA-G3-AAV2-01A	0.991167	0.387425	1.10543	11.388	1.55376	0	0.453544	0.619256	1.9764
TCGA-DD-AADY-01A	2.01965	0.245602	1.12624	35.2774	1.87285	0	0.287517	0.214128	1.12274
TCGA-CC-5263-01A	2.20358	0.415814	4.13134	58.529	3.0064	1.73836	6.08473	0.845896	4.1047
TCGA-DD-AADP-01A	0.810302	0.443421	0.38408	19.2149	1.1772	0	0.519096	0.25773	1.2926
TCGA-BC-A69I-01A	1.20656	0.38839	1.02903	17.5364	0.811724	0	0.227337	0	3.37082
TCGA-DD-A4NO-01A	1.79058	0.251246	1.70898	15.9884	1.42628	0	0.367656	0.821432	4.01988
TCGA-BC-A10W-01A	1.79322	1.00646	3.3653	122.777	3.88006	0	0.147279	0.438742	2.80055
TCGA-LG-A9QC-01A	1.6113	0.293917	1.46011	23.4465	0.971222	0	0.0860194	0	5.95857
TCGA-DD-A11C-01A	1.39625	0.39183	0.823528	31.6581	0.846578	0	0.688051	0.384318	2.14165
TCGA-DD-AACV-01A	0.196843	0.35906	0.356746	29.4593	2.03832	0.281455	0.105085	0.704354	4.17485
TCGA-CC-5264-01A	1.37727	0.327687	4.24082	15.6396	3.81298	0.0978523	1.02296	0.333309	2.45321
TCGA-DD-AACL-01A	1.41927	1.17677	1.40302	50.708	2.39294	0.0527101	0.688799	0.307789	5.51976
TCGA-DD-A116-01A	1.38186	0.547965	0.703575	9.66411	0.891422	0	0.128296	0.33442	4.20395
TCGA-CC-A7IG-01A	1.74613	1.17967	0.631113	211.376	2.2789	0.02642	5.04064	1.64559	2.22742
TCGA-DD-AAE9-01A	1.73093	0.631478	0.900894	22.5801	0.249686	0.235711	0.492832	0.183518	1.00407
TCGA-DD-AAVP-01A	0.74836	0.227514	0.904188	21.5104	0.61686	0	0.266342	0.198357	1.98965
TCGA-G3-AAV5-01A	4.33569	0.300331	4.54478	37.7234	1.34019	0	0.585977	0.349124	3.50194
TCGA-NI-A8LF-01A	1.02887	0.625584	0.628382	12.2679	0.651202	0	0.470795	0.233749	1.95388
TCGA-DD-A39Z-01A	2.95404	1.01944	0.623302	82.2831	2.81337	0.097849	0.596709	0.126971	2.34458
TCGA-ZS-A9CF-01A	1.0003	0.912323	1.16211	61.8583	1.2368	0	0.267006	0.132568	6.10473
TCGA-EP-A3RK-01A	0.717675	1.04729	1.66085	19.6961	1.66378	0	0.919514	0.741873	2.41978
TCGA-FV-A496-01A	6.32139	1.18541	1.10364	19.1527	1.40613	0.168946	0	0	5.59029
TCGA-CC-A3MB-01A	1.16586	1.01269	1.13	35.1219	0.961001	0	3.43801	0.132437	3.24056
TCGA-CC-A7IF-01A	1.05093	0.213	0.195348	39.5019	0.703841	0	0.436365	0	1.52405
TCGA-ZS-A9CD-01A	0.782839	0.285595	0.763952	38.75	0.96792	0	0.167168	0	1.36232
TCGA-G3-A25S-01A	1.03735	1.41917	1.12079	71.1197	1.34272	0.662164	0.415342	5.05231	25.433
TCGA-BC-A217-01A	1.21805	2.34528	1.39621	41.9121	2.42638	0.387028	0	1.93711	9.46991
TCGA-DD-AAW2-01A	2.36949	0.392926	0.270272	20.8072	1.76447	0.088	0	0.0856429	2.96764
TCGA-DD-A3A3-01A	2.87201	0	2.46239	14.8235	1.4426	0	1.99319	0.114186	0.911086
TCGA-2Y-A9H8-01A	1.63309	0.124121	0.398423	38.5341	1.30406	0.33358	0.0726522	0.595183	4.61324
TCGA-G3-A7M6-01A	3.39475	0.985145	2.62446	123.527	4.62661	1.73356	1.15327	0	7.02091
TCGA-FV-A2QQ-01A	2.12291	0.121013	1.94222	37.7889	1.00481	0.0542042	0.141665	0.633028	1.10638
TCGA-ZP-A9D4-01A	2.2169	0.546465	1.50353	16.0462	1.14827	0	0.127945	0.714652	3.51904
TCGA-LG-A9QD-01A	2.7981	0.100078	0.550707	28.3404	1.54327	0	0.175737	0.0436266	0.616622
TCGA-RC-A6M4-01A	1.43267	0.290369	1.49427	8.71107	1.55816	0	0.28327	0.632895	8.4837
TCGA-ED-A7XP-01A	1.26511	0.384614	2.9003	21.7948	2.73737	0.0287129	0.225127	0.391213	2.80294
TCGA-2Y-A9HA-01A	2.21987	0.622964	2.04729	61.5884	2.88546	0.860371	0.850827	0.135783	7.32584
TCGA-DD-AAE2-01A	0.474336	0.324463	0.975382	63.6145	1.15463	0.0242224	1.58265	0.0471471	4.77216
TCGA-DD-AADF-01A	0.827516	0.754734	0.211502	134.022	0.383685	0	0.147257	1.4257	2.52512
TCGA-DD-AACW-01A	2.25561	0.440834	0.808601	15.7631	0.64742	0	0	0.832737	1.4603
TCGA-MI-A75I-01A	1.15148	0.525102	0.862841	24.8827	4.40462	0.264606	1.45995	0.400584	7.41003
TCGA-FV-A3I0-01A	1.18557	0.772352	0.897237	50.7646	1.15175	0	0.0904164	1.27941	1.13596
TCGA-2Y-A9H1-01A	1.23489	0	0.193677	26.4292	0.906567	0	0.082406	0.245487	1.65092
TCGA-CC-A8HU-01A	5.09985	1.35038	1.1238	181.21	3.91556	0.604866	0.0878245	2.61628	4.23467
TCGA-DD-AAD2-01A	1.23756	0	1.56604	19.9696	1.44187	0	1.2197	0	0.966378
TCGA-BC-A10R-01A	0.952773	0	0.464893	21.8429	1.1044	0	1.62764	0.454569	2.26254
TCGA-G3-A5SL-01A	0.291243	0.637505	1.68906	13.716	2.03456	0.0237961	0.373152	0.0463174	2.47079
TCGA-CC-A1HT-01A	3.23228	2.39524	5.09757	36.6405	4.26185	1.23794	2.7501	0.160638	4.35783
TCGA-2Y-A9GV-01A	0.69282	0.541616	0.883077	14.0328	1.71324	0	0.528375	0	4.27007
TCGA-ED-A7XO-01A	0.780547	0	0.386903	11.7211	0.938278	0	1.01859	0.413777	2.92419
TCGA-CC-A5UC-01A	6.01277	0.154477	0.802826	11.8667	1.4921	0	0.0904203	0	1.93429
TCGA-G3-AAV1-01A	1.14013	0.231078	3.21424	25.8387	0.68526	0.0258762	0.202886	0.251831	1.86008
TCGA-O8-A75V-01A	1.96953	0.997949	1.22033	24.9487	2.63811	0	0.467305	0.348024	1.09091
TCGA-ZP-A9CY-01A	1.10756	0.269373	0.905847	14.5094	0.867295	0	1.18254	0	1.65971
TCGA-G3-A7M8-01A	0.423997	0.220975	0.506654	9.74297	0.879973	0	0.129343	0	1.55915
TCGA-DD-AAE0-01A	3.13155	2.01609	1.43812	70.4104	1.65126	0.150509	0.19668	0.585908	2.40424
TCGA-UB-A7ME-01A	1.64148	0.873315	0.438611	11.7954	1.88158	0.0558825	0.146051	0	3.32273
TCGA-G3-A7M9-01A	3.07852	1.47073	1.77803	44.2435	6.97831	1.46727	3.05216	1.34054	9.91213
TCGA-DD-AACJ-01A	2.00085	0.304145	2.09205	29.9652	0.747322	0	0.267038	0.0994381	2.82605
TCGA-DD-A4NK-01A	0.623443	0.284305	0.869145	21.1936	0.770839	0	0.166413	0.185903	4.32278
TCGA-DD-A3A5-01A	1.55095	0.424362	0.778388	42.7577	0.335585	0	0.66238	1.04828	4.58269
TCGA-DD-AACF-01A	1.08576	0.371349	0.397336	14.0662	1.09075	0	0.072454	0.43168	0.959496
TCGA-K7-A5RF-01A	1.06057	0.386917	0.59142	17.2354	0.87421	0	0.301966	0.0562222	1.5124
TCGA-ZP-A9D1-01A	0.946983	0	1.71625	42.0069	0.683008	0	0.0842578	0.376505	1.11581
TCGA-DD-AADB-01A	2.12963	0.267907	1.96563	44.0828	3.4049	0.0300003	1.64655	0.17518	3.06174
TCGA-DD-AAVZ-01A	1.08762	0.457827	0.863099	23.4463	1.26717	0.068357	0.446635	0.199578	1.30427
TCGA-BC-A216-01A	1.55162	1.04826	0.849226	46.6476	2.25596	0.868648	0.981728	0.0456962	3.16687
TCGA-DD-A1EF-01A	2.43033	0.221658	0.677629	12.4935	4.80787	0.248214	2.0759	0.193252	0.484612
TCGA-DD-AADL-01A	1.08203	0.548257	1.20677	38.7767	3.60475	0.736729	1.02692	0.238998	3.87928
TCGA-KR-A7K8-01A	1.24019	0.798433	0.406814	46.9987	1.24025	0.029803	0.623131	0.232038	4.57563
TCGA-ED-A7PX-01A	1.86159	0.590559	2.12134	108.784	3.52762	0	0.0864183	0.321799	1.46721
TCGA-DD-AADK-01A	0.781078	0.746304	0.798531	13.3224	0.632332	0	0.0397123	0.739391	1.24059
TCGA-BW-A5NO-01A	1.58048	0	0.881342	61.8086	2.80908	0.0538056	0	0.523644	7.92649
TCGA-DD-A39W-01A	3.17125	0.394408	3.05455	6.93203	1.18076	0	0.461719	0.114622	3.76275
TCGA-GJ-A9DB-01A	0.874008	0.478282	1.87643	21.0154	2.75564	1.2854	2.33295	0.277993	7.66825
TCGA-DD-A1EA-01A	1.40897	0.907091	2.6113	76.6217	1.10161	0	0.176983	0.395423	3.84616
TCGA-UB-A7MD-01A	1.93564	0.2716	4.33835	30.6785	0.460245	0.243311	0.79488	0.41439	5.56013
TCGA-ES-A2HS-01A	1.21325	0	0.0676561	25.8529	0.31877	0	0.323848	0.048237	1.93539
TCGA-G3-A3CJ-01A	2.46411	0.204308	0.562129	16.2982	0.467388	0	0.119588	0	3.32979
TCGA-FV-A3R2-01A	1.45207	1.19193	1.31583	46.7139	3.38878	0	1.08527	0.80825	3.73777
TCGA-BW-A5NQ-01A	2.63315	0.40026	5.11886	58.4016	6.46616	0.98607	0.390475	0	3.36777
TCGA-2Y-A9GZ-01A	0.721704	0.92152	0.704293	26.1496	1.04849	0.796055	0.0770564	0	7.69258
TCGA-4R-AA8I-01A	1.59472	0.459304	1.26372	28.5325	1.97175	1.8173	1.61307	0.333703	13.4499
TCGA-DD-A4NG-01A	0.822035	0.562301	0.916803	11.033	1.27048	0	1.04225	0.531095	2.4401
TCGA-RC-A6M5-01A	0.251354	0.550193	2.08847	16.8809	0.714794	0	0.268371	0	1.02063
TCGA-2Y-A9H0-01A	0.403933	0.614011	0.506814	32.7659	2.95498	0.715076	0.50316	1.12418	3.78317
TCGA-DD-A11B-01A	4.86506	0.337	1.06458	31.6576	0.83757	0	0.394514	0	2.54526
TCGA-G3-A25V-01A	0.907038	0.236361	1.98708	22.7766	1.62214	0	0.691747	0.0515177	0.939556
TCGA-DD-AADQ-01A	0.396854	0.36195	0.295071	42.3921	1.77872	0	0	0.157783	1.00715
TCGA-CC-A8HS-01A	2.78769	0.299119	0.457216	70.0889	2.30629	0.066991	0.437709	0.391179	5.52897
TCGA-DD-A1EL-01A	1.86545	0.580958	2.79092	39.0072	4.58483	1.43123	0.582948	0.687403	3.43105
TCGA-WQ-AB4B-01A	1.98208	0.150646	0.253297	36.7714	0.587146	0.0337389	0	0	1.70668
TCGA-5R-AA1C-01A	1.72375	0	2.06666	30.8712	1.75831	0	0.552135	1.2336	8.31173
TCGA-ED-A8O6-01A	0.970495	0.885138	1.33364	11.7827	4.0498	0.764626	1.33225	0.0551219	2.36243
TCGA-DD-AADD-01A	1.74795	1.00688	1.59036	34.0202	4.52148	1.1275	0.392904	0.0731536	4.56944
TCGA-BC-A10S-01A	2.25004	0.488606	0.672171	30.4713	0.563024	0	0.228797	0	1.2042
TCGA-CC-A9FV-01A	1.43738	0.925384	1.29662	10.025	0.810199	0	0.631932	0.47063	3.64784
TCGA-DD-AAEB-01A	0.783259	0	0.317657	11.5716	0.39618	0	0	0	2.52991
TCGA-WX-AA44-01A	3.16361	0.795962	0.547499	59.064	4.6534	0	1.04828	1.56141	1.14696
TCGA-PD-A5DF-01A	1.53298	0.399473	0.81415	132.613	1.7149	0.0596443	2.96177	0.17414	1.16449
TCGA-YA-A8S7-01A	2.60319	0.612706	2.20089	31.3316	4.49053	0.205834	0.98625	0.734507	2.19201
TCGA-5R-AA1D-01A	1.40016	0.22209	0.933555	21.4014	2.14518	0.0248698	0	0.0968144	0.860758
TCGA-DD-AACH-01A	1.32153	1.56689	5.41651	36.1041	2.83902	1.40369	1.1288	0.0525419	4.04854
TCGA-CC-A8HV-01A	4.65817	0.708079	1.60546	23.9781	2.81974	0	0.207231	0.668783	4.99606
TCGA-BW-A5NP-01A	6.2465	0.751268	1.62682	70.1752	3.41608	0	0.586321	0.272913	1.6425
TCGA-G3-AAV0-01A	0.505768	0.131796	0.0805822	14.198	0.42434	0.0295171	0.771441	0.229812	3.98164
TCGA-DD-AAED-01A	2.64604	0.499307	1.37378	6.65743	1.5512	0	0.38968	1.81384	1.91863
TCGA-ZS-A9CG-01A	0.997787	0.390013	1.29166	12.8822	1.14557	0.0291159	0.532669	0.56672	3.72081
TCGA-K7-A6G5-01A	1.09263	0	0.949789	18.0122	0.516542	0	0.89211	0	2.19037
TCGA-DD-AADS-01A	0.743499	0.949349	0.310955	23.9187	0.482621	0	0	0.295603	1.29386
TCGA-DD-AAEK-01A	0.965747	0.503319	1.15402	23.9076	1.49259	0.225448	0.589216	0.438818	1.10041
TCGA-DD-A4ND-01A	0.815442	0.540889	1.03347	21.3282	2.22269	0.817683	0.870649	0.235787	1.66632
TCGA-2Y-A9H7-01A	1.77212	0.104275	1.21135	34.221	0.883503	0	0.183106	0.136368	1.88598
TCGA-RC-A7S9-01A	0.727862	0.71491	1.20205	80.7756	0.969172	0	0.836919	0.578772	0.811953
TCGA-DD-AADI-01A	2.72279	0	0.710193	19.7354	1.35747	0	0.281335	0	1.49663
TCGA-DD-A4NA-01A	2.28347	0.277685	4.18087	19.2486	3.19978	0.0310953	0.406345	0.363149	6.42978
TCGA-BC-A10T-01A	7.31711	0.170027	0.584761	11.7087	1.4118	0.456953	0.398089	0.407654	3.54834
TCGA-RC-A7SH-01A	2.46343	0.272336	0.353836	19.5587	1.47677	0	0.318813	1.0091	3.11236
TCGA-WJ-A86L-01A	1.35847	0.337907	0.292687	23.6023	1.90869	0.908136	0.988937	0.245503	5.30569
TCGA-DD-AA3A-01A	4.07339	1.65117	3.69119	87.906	1.25911	0.0462247	2.17458	2.24933	2.78951
TCGA-CC-A7IE-01A	1.52586	1.06031	1.19529	30.9056	1.88661	0.237468	0.543053	0.0577768	1.18542
TCGA-DD-AAVS-01A	2.06442	0.485897	0.649875	22.8592	1.25566	0	0.0711026	1.00612	1.64176
TCGA-DD-AAE7-01A	1.68375	0.40951	0.344275	27.735	0.624548	0	0.359548	0.178515	1.54645
TCGA-BC-A3KG-01A	1.60337	1.57484	0.429858	110.238	1.90619	2.26737	1.44854	3.62869	4.49387
TCGA-DD-A3A2-01A	0.376427	0.17166	0.236151	14.0839	0.538145	0	0.150717	0.187077	2.38827
TCGA-DD-AAVR-01A	0.990288	0.842977	0.331336	34.1023	1.10197	0	0.704887	0.209985	0.239351
TCGA-CC-A7II-01A	1.60893	1.33402	1.08073	16.1902	3.88822	0.47803	1.95211	0.348919	1.80297
TCGA-DD-AACN-01A	2.35599	0.515706	0.551796	54.071	2.56344	0	1.0062	0	0.888324
TCGA-2Y-A9GX-01A	0.779084	0.284225	1.78125	39.0163	2.74534	0	1.33093	0.185851	4.82998
TCGA-CC-A3MA-01A	2.86704	1.30744	3.53731	44.334	11.2993	0.0292815	0.688756	0.455955	2.05289
TCGA-DD-AACQ-01A	1.62716	1.02348	0.156444	22.5166	2.1853	0	0.479262	0.713859	3.03099
TCGA-RC-A7SF-01A	1.29818	0.124632	0.685819	9.34738	0.971506	0	0.87541	0.38031	2.08078
TCGA-DD-AADW-01A	4.16984	0.237693	0.708484	90.2695	2.81952	0	0.486953	0.310849	3.28337
TCGA-G3-A3CH-01A	0.91159	0	0.344946	14.7387	1.50952	0	0.208566	0.155329	1.81772
TCGA-DD-A1EI-01A	1.66051	0.302893	0.97227	13.4466	4.41415	0	2.00932	0.30809	4.2141
TCGA-ZP-A9CZ-01A	1.311	0.298924	1.50783	64.8121	2.02619	0	0.524909	1.23793	3.23798
TCGA-KR-A7K0-01A	1.02989	0.375725	2.6227	21.4619	1.3795	0	0.36654	0.655151	1.24462
TCGA-BC-A10Y-01A	0.54602	0.885327	1.16719	43.713	1.59401	0.693976	0.323881	1.4955	5.60882
TCGA-ED-A8O5-01A	3.31854	0.882777	0.655406	66.5522	1.17537	0	1.47634	0.2199	0.952477
TCGA-CC-A9FS-01A	1.10018	0.445965	0.0852097	9.98353	0.566789	0.0749091	0.587334	0.0486017	1.61764
TCGA-UB-A7MB-01A	1.18509	0.432345	0.991289	51.0299	1.1478	0.0322762	0.506131	0.691056	1.34625
TCGA-ED-A627-01A	1.84714	0.842339	1.20172	16.6553	1.80804	0.0314419	0.575222	0.183598	1.25564
TCGA-XR-A8TE-01A	4.72987	0.136948	3.24464	13.1968	1.32279	0	0.240481	0	2.15031
TCGA-G3-A7M7-01A	0.960424	0.125136	0.554701	31.9666	0.636156	0.0280256	1.53817	0.0545499	0.422814
TCGA-G3-AAUZ-01A	1.20573	0.54984	0.168091	44.4871	0.419284	0.0307857	0.402298	0	2.43155
TCGA-RC-A7SK-01A	2.72238	0.372442	1.36631	19.3557	0.673204	1.08436	0.581339	0.541188	1.92464
TCGA-DD-AACI-01A	1.29132	0.942195	1.00813	16.8096	0.758392	0	0.965119	0.410726	1.31086
TCGA-2V-A95S-01A	1.10799	0.577454	6.20072	33.6629	2.7399	0.0323318	1.01401	1.32156	11.0468
TCGA-DD-A4NH-01A	2.18729	0.550321	4.58449	19.8241	2.96087	0.0616253	6.03975	0.359848	5.52364
TCGA-WX-AA46-01A	1.13461	0.179969	0.618953	21.1872	0.457454	0	0.105341	0.0784527	1.60963
TCGA-DD-A4NQ-01A	3.10524	0.971015	2.96848	23.172	2.41333	1.70351	1.42091	0.352741	3.1844
TCGA-G3-A5SM-01A	0.684565	0.499485	1.2343	17.936	1.05801	0.0186442	0.389819	0.979819	5.5594
TCGA-MI-A75E-01A	0.446901	0.465824	1.56647	33.5075	1.83529	0	0.136331	0.25383	2.96271
TCGA-DD-A11D-01A	0.870919	0.453897	0.832563	18.7748	1.61524	0	0.398521	0	2.84175
TCGA-CC-5262-01A	2.38085	0.840561	2.05574	35.2781	5.81626	0.0313755	2.62404	0.12214	2.61736
TCGA-2Y-A9GY-01A	3.36339	0.255631	2.26632	30.9082	3.09727	0.0858773	0.748146	2.11728	3.58196
TCGA-ES-A2HT-01A	0.499114	0.182087	0.556655	16.9258	0.339414	0	0.586195	0.039688	0.542859
TCGA-DD-AAW0-01A	0.573581	0.261567	0.23989	27.6428	1.26324	0	0.382758	0.0570116	0.75382
TCGA-G3-A3CI-01A	0.394119	0.239637	0.567759	15.0862	0.304561	0	0	0	1.50031
TCGA-DD-AAVV-01A	1.061	0.595498	1.68395	18.0679	1.94254	0	0.697127	1.23306	2.01209
TCGA-DD-A39Y-01A	1.18829	0.591152	2.98189	84.4631	6.7618	0.0661975	8.41982	0.343597	0.998702
TCGA-DD-A1EB-01A	0.848653	0.595394	0.582456	21.4883	0.64572	0	0.0697006	0.207637	2.48509
TCGA-DD-AAD1-01A	2.23865	0.371229	0.907904	27.9265	5.37858	0	0.54323	0.0809139	1.62324
TCGA-G3-A3CK-01A	1.64618	0.774915	2.30976	30.3361	1.80558	0.0216938	0.963862	0.253353	4.37026
TCGA-5C-A9VH-01A	1.95485	0.465109	0.639846	19.5205	1.4975	0.173611	0.0907477	0.202752	2.43432
TCGA-FV-A23B-01A	1.64601	0.200166	0.688416	42.6717	1.67901	0	0.70298	0.0872572	1.37255
TCGA-DD-AADR-01A	1.00797	0.262662	0.281044	14.0285	1.22402	0	0.999338	0.0572504	2.14042
TCGA-ED-A7PY-01A	2.21443	0.175623	0.241603	13.0121	0.714254	0	0.102798	0	2.40851
TCGA-EP-A2KC-01A	1.54941	0.113051	3.12774	21.0686	1.87741	0.025319	0.198517	0.640662	1.99978
TCGA-BC-A10X-01A	0.201424	0.275563	0.702017	13.8617	0.653745	0	0.591417	0.0800831	1.53354
TCGA-CC-A7IH-01A	2.53459	0.225529	0.792881	5.43319	1.64335	0.0505097	0.990068	0.442411	3.87736
TCGA-FV-A495-01A	1.31659	0.400263	0.917731	51.1245	0.565228	0	0.234287	0.639776	2.33359
TCGA-DD-A1EH-01A	4.09852	0.113274	0.709894	32.6436	2.97524	0.025369	0.994545	0.148137	1.4634
TCGA-DD-AAEH-01A	0.965274	0.270885	0.227733	18.5926	1.83613	0	0.158558	0.0590427	1.10371
TCGA-DD-AAEE-01A	1.00041	0.214688	1.75565	27.3727	1.27331	0.432735	0.439822	0.140381	4.50171
TCGA-ZP-A9D0-01A	1.11379	0	0.232911	21.3555	0.344279	0	0.371623	0	0.529991
TCGA-DD-A1EG-01A	1.2493	0.693561	1.43876	50.5759	3.42512	0.177521	0.695937	0.345532	1.37849
TCGA-2Y-A9H6-01A	0.594429	0.135537	0.538654	34.5003	0.780901	0	0.0793341	0.118168	0.942852
TCGA-ZS-A9CE-01A	0.199347	0.090907	0.514135	12.6857	2.07965	0	0.266053	0.158514	7.82353
TCGA-DD-A73B-01A	1.24659	0.103359	0.647756	30.0212	0.630538	0	0.120999	0.315398	4.17026
TCGA-RC-A7SB-01A	0.56563	0.0859802	0.473129	19.1501	0.947047	0.211819	0.251635	0.299847	2.35828
TCGA-DD-AADN-01A	1.12004	0.612921	0.437209	28.6958	1.48871	0	1.55463	0.534374	1.7461
TCGA-CC-A5UE-01A	2.14969	2.17847	3.99587	27.2639	5.34047	0.617998	0.340034	1.2662	8.71736
TCGA-DD-AACZ-01A	3.35939	0.799286	1.64935	11.5049	3.81502	1.81992	1.79341	0.348428	5.69255
TCGA-DD-AAVQ-01A	1.87378	0.455727	0.626939	14.0343	1.52521	0.0255163	0	0.198662	2.69469
TCGA-BD-A3EP-01A	1.10202	0.86151	1.51439	25.1926	1.72753	0.771779	0.336179	0.125184	3.19628
TCGA-DD-A39V-01A	0.88329	1.02531	0.582117	8.98813	1.86157	0.0328043	0.428677	0.255405	2.00875
TCGA-NI-A4U2-01A	0.89842	0.245821	0.726446	12.1234	0.354076	0.0275271	1.03119	0.0178599	2.09275
TCGA-DD-A4NF-01A	2.53636	0.642578	1.92513	12.7347	3.31023	0.0287825	0.977914	0.224092	3.83146
TCGA-DD-A11A-01A	1.09522	0.55494	0.831285	24.266	1.10965	1.24285	0.714612	0.0483824	4.10305
TCGA-DD-AAD0-01A	1.91089	0.418277	1.34265	15.5903	0.56704	0	0.408051	0	4.26758
TCGA-DD-A3A6-01A	0.973255	0	0.373126	8.17046	0.808504	0	0	1.20922	4.58707
TCGA-DD-A114-01A	1.42039	1.03637	1.66335	35.6841	4.39051	0.0580267	0.909931	0.903559	1.80236
TCGA-5C-AAPD-01A	0.336598	0.306993	1.33737	27.9783	2.70515	0.0343773	1.25785	0.869869	1.67795
TCGA-HP-A5N0-01A	1.07942	0.562562	0.881399	9.65305	1.26312	0	1.23482	0.122617	4.05318
TCGA-T1-A6J8-01A	1.5573	0.681759	1.05947	33.9846	1.42485	0.432615	0.266037	0.148598	1.37761
TCGA-XR-A8TC-01A	2.03036	0.47788	1.44266	16.5629	0.992005	0.0267566	0.419577	0.0520798	0.949809
TCGA-DD-AACK-01A	3.05052	0.302415	2.52391	48.4689	2.1011	0.0270917	0.637247	0.0790981	1.695
TCGA-MI-A75C-01A	3.04856	0.545183	1.88334	51.9906	1.94008	0	1.34027	0.0475317	2.88231
TCGA-DD-AACP-01A	2.19818	0.320775	1.34838	18.9549	2.5548	0.359206	0.844919	0.0699168	2.26332
TCGA-DD-AACT-01A	0.459174	0.209394	0.608131	14.1817	1.73868	0	0.980521	0.27384	1.12369
TCGA-DD-A73E-01A	2.44115	0.34253	2.61786	14.4797	1.77034	0	0.100247	0	3.36993
TCGA-XR-A8TG-01A	1.50488	0	1.19584	49.4108	1.37224	0.122957	1.44609	0.0598316	4.8012
TCGA-RC-A6M6-01A	1.92967	0.947669	2.73156	33.7222	0.89471	1.60697	3.96214	0.059016	8.44901
TCGA-BC-A69H-01A	1.34831	0.409907	0.772758	45.4624	1.71338	0	1.43959	0.297814	2.1454
TCGA-DD-AAC8-01A	1.62252	0.591928	1.62862	48.6996	1.32906	0	0.692948	1.35469	3.41181
TCGA-DD-AADJ-01A	2.28287	0.499701	0.50921	42.7774	0.395163	0	0.194994	0.363053	1.52287
TCGA-2Y-A9H9-01A	1.01067	0.108445	0.978003	17.4498	1.08423	0	0.317382	0.378191	0.732835
TCGA-ED-A5KG-01A	2.19219	1.09057	3.52846	18.6719	3.51129	0.0814152	0.319173	0.71311	5.16602
TCGA-DD-AACO-01A	0.886158	0.202055	0	110.946	1.02719	0	0	0.792725	0.722868
TCGA-G3-A25Z-01A	1.67581	0.174677	0.720903	39.064	1.53921	0	0.102244	0.0761458	1.90948
TCGA-DD-A4NV-01A	0.971617	0.590775	0.740481	18.9048	1.12124	0	1.10656	0	3.54606
TCGA-FV-A2QR-01A	2.54737	0.140807	3.44369	21.7611	1.45551	0	0.164838	0	7.33237
TCGA-G3-AAV7-01A	1.25484	0.817484	3.82366	62.0545	4.18355	0	1.8183	0.997811	5.29681
TCGA-2Y-A9H4-01A	4.2203	0.342144	0.993667	34.0589	1.15957	0	0.700937	0.372872	5.61023
TCGA-3K-AAZ8-01A	2.63046	0.378806	0.714128	19.8012	2.39648	0	0.443454	0	1.68147
TCGA-CC-5261-01A	1.44405	0.957848	1.61053	141.065	4.13901	0	1.26148	0.626324	2.80806
TCGA-ZP-A9D2-01A	6.55744	0.583483	5.9533	70.0843	15.8942	0.0653388	1.45151	0.381532	3.79802
TCGA-2Y-A9H5-01A	1.24842	0.284655	1.76219	22.2548	1.35063	0	0.166617	0.124088	1.89531
TCGA-G3-A25T-01A	3.76338	0.536311	1.19687	43.1974	0.763405	0	0.188352	1.68329	2.75013
TCGA-DD-AAEA-01A	0.720415	1.53312	0.703035	35.6402	1.92993	0	0	0	2.8295
TCGA-RG-A7D4-01A	3.64501	1.73448	1.23724	28.0539	1.81251	0.356085	0.507623	1.07115	3.59101
TCGA-DD-AACD-01A	0.638878	0.129486	0.257303	19.4229	0.702154	0.0289999	1.13688	0	0.849288
TCGA-DD-AAD8-01A	1.55631	0.667966	0.459457	39.3189	2.37702	0.635793	0.488727	0.727956	4.61346
TCGA-5R-AAAM-01A	0.797889	0.145543	1.11234	20.1775	0.394612	0	0.340763	0	2.25633
TCGA-EP-A3JL-01A	1.12397	0.102512	0.454411	25.4881	0.816451	0	1.74009	0.938433	1.46698
TCGA-DD-A73G-01A	0.9911	0.112991	0.224526	18.7977	0.459532	0	0.859786	0.246278	0.538982
TCGA-G3-AAV4-01A	1.72289	1.09995	1.65731	51.9978	2.26336	0	0.0919767	0.0684995	8.46375
TCGA-ED-A459-01A	0.970258	0.50567	2.39611	46.3147	4.02739	0	6.43766	0.495976	1.55782
TCGA-DD-A73C-01A	0.299869	0	0.668879	15.9746	0.509802	0	0	0.119223	3.04407
TCGA-MR-A520-01A	0.252187	0	0.5801	14.2709	0.604132	0	0.13463	0	1.48574
TCGA-G3-A7M5-01A	0.827567	0.11612	0.230743	12.826	0.177096	0.156038	0	0.809913	7.75469
TCGA-MI-A75G-01A	1.46231	0.444564	0.441699	27.4822	0.678011	0	0.325272	0.290695	4.39588
TCGA-CC-A7IK-01A	1.39095	0.507444	3.14139	16.2036	3.74056	1.1933	0.89107	0.0553018	3.177
TCGA-G3-A5SJ-01A	2.37999	0.131555	3.53915	29.5401	5.41719	0	0.924041	0.229393	3.37299
TCGA-DD-AADC-01A	3.60747	1.48589	2.2388	21.227	9.53222	0.285242	0.74549	1.1104	5.7378
TCGA-DD-A3A7-01A	3.26125	0.762672	0.722782	59.1417	0.465264	0	0.0892831	1.46286	3.9412
TCGA-DD-AACE-01A	0.444243	0.270114	0.227085	51.4444	0.709477	0	0.316212	0	2.95275
TCGA-2Y-A9H3-01A	0.60915	1.26988	0.145581	35.2104	0.941459	0.213303	0	0.138393	0.820285
TCGA-DD-A4NB-01A	1.74313	0.508742	1.2831	20.3497	2.56474	0	0.744457	0.16633	0.985871
TCGA-G3-A5SI-01A	0.251182	0.763633	0.14007	11.3156	0.672895	0	0	0.399463	2.24628
TCGA-DD-AAE6-01A	0.628756	0.688147	0.841491	60.0565	2.87641	0.128432	0.469927	0.349977	0.592681
TCGA-DD-AACG-01A	0.247374	0.902468	0.758705	25.4332	2.1665	0	1.40865	1.31136	6.18826
TCGA-5C-A9VG-01A	2.09323	0.146856	0.897904	21.0271	2.04063	0.03289	0.773635	0.128036	0.671332
TCGA-DD-A1EE-01A	2.37223	0.540898	5.77097	23.3569	3.50137	0	1.45638	0.330107	3.11767
TCGA-BC-A110-01A	0.214158	0.195322	0.238847	20.42	0.562678	0	0.685969	0.255437	0.892888
TCGA-GJ-A3OU-01A	1.66672	1.18232	0.955249	22.8786	1.88903	0	1.48296	0.220886	1.84636
TCGA-G3-A25U-01A	0.319742	0.349945	0.748869	24.0719	0.770907	0	0.136556	0.0508498	2.34162
TCGA-G3-A3CG-01A	0.797659	0.161667	1.60625	26.0872	1.39718	0	0.851661	0	2.37778
TCGA-CC-5260-01A	3.0541	0.759679	3.83197	24.2867	3.64743	0.113426	0	0.44155	2.16419
TCGA-CC-A7IJ-01A	2.01776	0.736117	1.46274	14.7223	6.73596	0	0.689395	0.385069	2.51648
TCGA-DD-AADU-01A	0.248389	0.453085	0.744503	11.6361	0.556644	0	0.265205	0.0987555	2.2063
TCGA-DD-AAE1-01A	0.526096	0.479824	0.929016	13.0134	0.731786	0	0.468094	0	0.858307
TCGA-2Y-A9HB-01A	1.25129	0.240261	3.10326	34.9471	1.54713	0.0807137	0.351581	0.157104	1.2177
TCGA-BD-A2L6-01A	0.778897	0.167151	0.281047	8.54749	1.38792	0	0.489193	0	1.27905
TCGA-DD-A3A9-01A	3.51018	0	0.499768	12.5705	1.4313	0.091532	0.877149	0	1.81414
TCGA-KR-A7K2-01A	2.49502	0.137914	0.210807	26.0782	0.607631	0	0.16145	0.0601199	0.986795
TCGA-CC-A3MC-01A	1.08907	0.869124	1.36645	45.0929	1.07303	0	1.23548	0.0541246	2.66517
TCGA-DD-A73A-01A	0.961625	0	0.39187	22.6315	0.503028	0	0.473875	0	1.12636
TCGA-DD-AADG-01A	1.42885	0.49645	1.21415	25.3867	1.28294	0.667113	0.217941	0	3.87287
TCGA-DD-A4NL-01A	1.21069	0.552102	0.548543	15.4338	0.327451	0	0.161581	0	1.09733
TCGA-BC-A10Q-01A	3.9585	0.253358	1.89762	28.1572	0.708398	0	0	1.32534	1.05748
TCGA-2Y-A9GU-01A	0.466658	0	0.368657	27.536	0.601028	0.603701	0.166084	0	0.789534
TCGA-ZP-A9CV-01A	3.5777	0.303538	1.73989	29.319	2.75186	0	0.977188	0.19848	2.05121
TCGA-DD-A113-01A	1.61477	0.294549	1.74089	39.3625	1.4974	0	0.0574696	1.24121	2.88812
TCGA-2Y-A9GT-01A	0.806673	0.326989	0.29989	43.6233	0.498695	0.659095	0.382794	0	2.40465
TCGA-DD-A39X-01A	1.37483	0.300938	1.22666	93.1997	2.46481	0	0.46973	0.262373	3.19002
TCGA-RC-A6M3-01A	2.36245	0.773471	2.55036	14.8667	2.75247	0	0.258707	0.433511	2.41577
TCGA-DD-AACU-01A	1.11232	0.936455	2.31412	35.9684	2.53902	0	1.09627	0.272149	1.61308
TCGA-WX-AA47-01A	0.769607	0.701919	0.306547	48.4051	1.24043	0	0.117387	0	0.358739
TCGA-DD-A3A4-01A	0.613888	0.622106	3.19508	22.4524	1.49697	0	1.3109	0	9.59498
TCGA-DD-A73F-01A	1.21754	0.35067	0.393078	21.784	0.970583	0.235609	0.752613	0.0509552	1.62627
TCGA-DD-A4NN-01A	4.25598	0.125215	0.325374	20.3189	2.20672	0	0.293168	0	2.38915
TCGA-DD-AAEI-01A	0.0660653	0.241019	0.331567	20.1579	0.796425	0	0.564304	0.105066	0.574844
TCGA-UB-AA0V-01A	1.34661	0	0.804563	8.61314	0.921683	0	0.51349	0.0764842	2.58054
TCGA-DD-AADO-01A	1.84359	0.622756	0.342688	44.7818	1.32968	0	0.947748	0.271474	2.17845
TCGA-DD-AAVY-01A	1.46814	0.243457	0.334921	19.9192	1.56771	0	0.855017	0	6.24207
TCGA-FV-A3R3-01A	0.187226	0.113839	1.14846	25.5621	2.56569	0	0.53307	0.0496254	0.610905
TCGA-DD-A4NS-01A	1.41352	1.08564	1.90836	13.1387	1.81669	0	0.635458	0.414099	4.2346
TCGA-MI-A75H-01A	1.99856	0.560857	0.857295	16.1884	1.21177	0	0.164144	0	2.48027
TCGA-UB-A7MC-01A	3.13412	0.831555	2.52625	32.1755	0.880705	0.0232795	0.121684	1.67654	3.45013
TCGA-FV-A4ZQ-01A	2.64296	0.425383	0.845283	19.4001	3.82046	0	0.331987	0.0618117	1.29639
TCGA-DD-AAEG-01A	0.900204	0.410515	0.611803	23.9778	1.51303	0	0.780933	0.447383	2.0194
TCGA-DD-AAD5-01A	2.88779	0.245005	1.89123	89.0928	2.63638	0.438973	0.645341	0.907831	6.35482
TCGA-K7-A5RG-01A	1.6948	0.644057	1.24043	5.91362	2.66302	0.173093	0.527782	0.112304	2.48338
TCGA-XR-A8TD-01A	0.715858	0.261159	0.898185	72.8277	0.973614	0.350937	0.687891	0.284614	5.26852
TCGA-DD-AACY-01A	1.00921	0.490908	1.03177	41.2809	1.41419	0	1.36488	0	0.341496
TCGA-CC-A9FU-01A	5.31041	1.40049	0.856283	43.553	9.0578	0.235241	1.84444	0.0508756	1.2062
TCGA-KR-A7K7-01A	1.7519	0	0.697809	28.4286	1.19908	0.0766818	0.668036	0.0497519	0.635146
TCGA-G3-A25Y-01A	0.745976	0.523359	1.19997	76.6007	3.3701	0.0234424	0.79648	0.45629	1.89317
TCGA-K7-AAU7-01A	2.34977	0.342896	3.19721	27.8993	3.19584	0	1.60566	0.747384	4.90696
TCGA-BC-A3KF-01A	1.13164	0.0793929	0.898032	113.785	1.80279	0	0.278827	0.380702	3.97649
TCGA-2Y-A9H2-01A	2.56707	0.137723	1.83149	30.3616	2.7539	0.0308446	0	0.540331	1.97086
TCGA-DD-AAW3-01A	2.45569	0.179176	1.12291	31.6817	2.58083	0	0	0	1.81622
TCGA-ED-A82E-01A	2.28414	0.357127	2.32911	102.431	0.685867	0.0266609	0.139359	1.50491	2.3187
TCGA-DD-A4NP-01A	0.757702	0.230354	1.24411	9.73767	0.845758	0	0.0898888	0.0334722	2.12132
TCGA-G3-A6UC-01A	1.35277	0.389618	0.436736	15.4666	1.43051	0.0290864	0.152037	0	3.76867
TCGA-DD-AAW1-01A	1.14646	0.550329	0.757083	10.056	0.52224	0.0246505	0.12885	0.0959607	4.24397
TCGA-DD-A118-01A	0.479248	0.0874195	0.280612	15.4176	0.681437	0.254521	0.0511694	0.0381083	3.50976
TCGA-DD-AADA-01A	1.00535	0.229232	0.227754	2.8133	1.32073	0	0.134177	0	1.1618
TCGA-ED-A66Y-01A	2.25248	0.456527	0.581519	27.2533	3.14604	0.443059	2.13776	0.530697	2.84309
TCGA-DD-AAE3-01A	0.584372	0	0.349147	46.445	0.412875	0	0	0.132764	1.54357
TCGA-G3-AAV6-01A	7.33476	0.393509	0.721796	33.7464	1.57816	0.851931	0.691	1.08642	3.23276
TCGA-2Y-A9GW-01A	1.19476	0.769187	0.960185	21.5023	0.847236	0	0.675344	0.223538	1.45236
TCGA-DD-A73D-01A	1.05233	0.338745	2.00211	27.2536	1.77948	0	0	0	4.73535
TCGA-DD-A115-01A	0.954655	0	0.435565	20.1482	1.04623	0.106364	0.926624	0.345051	7.4256
TCGA-XR-A8TF-01A	0.656897	0.66569	0.752978	9.38018	1.12806	0	0	0.116076	2.96372
TCGA-DD-A4NI-01A	1.34955	0.0848867	0.311407	13.6205	0.618539	0	0.0496868	0	1.82214
TCGA-G3-AAV3-01A	0.921912	0.517433	0.949104	11.5834	1.88518	0	1.21148	0.451123	2.59677
TCGA-UB-A7MA-01A	3.37619	0.855346	2.19649	48.5992	2.92787	1.07276	1.60212	0	7.68419
TCGA-UB-A7MF-01A	1.32637	0.100809	1.017	89.9494	1.24705	0	1.53418	0.483398	0.681235
TCGA-BC-A112-01A	1.19247	0.290025	6.42809	47.9201	5.30785	0	1.10345	0.0632145	2.6228
TCGA-BC-A10U-01A	1.87457	1.24341	3.67452	30.8028	4.16143	0	0.970412	0.0903391	6.13717
TCGA-BC-A5W4-01A	2.90296	0.605174	0.555022	25.5824	1.48699	0.0338839	0.265671	0.395715	1.59373
TCGA-FV-A3I1-01A	2.25591	0.42569	2.29909	27.0894	3.55872	0.254235	0.664453	0.618563	4.2868
TCGA-CC-A123-01A	1.62093	0.128554	0.1572	24.6005	2.00416	0.028791	0.22574	0	1.40529
TCGA-WQ-A9G7-01A	0.976647	0.742291	0.249618	38.8016	0.930819	0	0.173795	0.258866	1.2983
TCGA-ED-A66X-01A	1.84002	0.745863	1.71013	46.9554	2.08546	0	0.873154	0.758659	3.75551
TCGA-DD-A1EK-01A	0.810038	0.134326	0.472244	33.2762	1.47956	0.601676	1.10075	0.468448	16.6061
TCGA-DD-AADM-01A	0.883934	0.620147	0.796255	47.7513	1.34513	0	1.23417	0.486607	1.70095
TCGA-MR-A8JO-01A	1.05825	0.289552	1.00321	9.69559	2.28977	0	0.451957	0.294519	0.901613
TCGA-QA-A7B7-01A	2.07548	0.797028	1.00509	52.9389	1.65451	0.379319	1.45789	0.825179	4.33656
TCGA-CC-A8HT-01A	1.51121	0.393799	2.18705	117.841	7.74091	0.911356	1.92086	0.457778	3.75694
TCGA-FV-A4ZP-01A	0.290469	0.132461	0.992116	56.9582	0.381589	0	0.465202	1.79003	3.31724
TCGA-DD-A4NJ-01A	1.65174	1.29126	1.84216	81.3884	3.20925	0	0.377907	0.0938152	5.17565
TCGA-CC-5258-01A	2.38429	1.76318	4.04266	28.3712	5.91591	0.0263256	2.82093	0.358687	2.14937
TCGA-EP-A2KB-01A	1.59845	0.5467	0.75209	9.40158	0.849219	0	0.373334	0.476639	3.24167
TCGA-G3-A25X-01A	2.54203	0.772818	1.63411	42.0366	1.78978	0	0.753924	0.33689	1.28001
TCGA-CC-A5UD-01A	8.32202	0.607207	1.9491	22.0803	2.85535	0.101993	0.444272	0.661741	3.59039
TCGA-DD-A119-01A	1.79797	0.397536	0.364591	22.6776	1.3473	0	0.930762	0.0866478	1.06666
TCGA-DD-AACB-01A	1.75753	0.854909	0.620714	25.1615	2.82497	0.0478666	1.50121	0.0931689	2.08149
TCGA-DD-AAE4-01A	0.513202	0.312043	0.0715458	25.1053	0.50234	0	0	0.476095	1.92262
TCGA-CC-A3M9-01A	1.72705	1.57515	2.0137	16.7278	10.1915	0	1.5087	0.499379	1.93533
TCGA-CC-A7IL-01A	0.990711	0.688439	0.486694	22.9219	0.802043	0	0.100741	0.0375134	2.49716
TCGA-BC-A10Z-01A	1.56406	0.5706	1.41004	96.9588	3.85157	0.212987	1.16897	0.373108	9.88553
TCGA-UB-AA0U-01A	1.3674	0.277142	1.35559	43.0199	5.33036	0	0.648879	0	2.01054
TCGA-DD-A3A8-01A	1.12424	0.120631	1.8439	8.60865	1.00164	0	0.423654	0.315515	2.80519
TCGA-ED-A4XI-01A	1.1123	0.11935	0.784457	11.8265	1.05168	0	0.908172	0.104055	1.92143
TCGA-HP-A5MZ-01A	0.868953	0.739692	1.0822	19.0687	1.19974	0	0.371113	0.138193	1.7012
TCGA-DD-AAVU-01A	1.47586	0.269212	0.576103	69.4444	0.889586	0	0.157578	0.117356	1.60521
TCGA-DD-AAD6-01A	1.73707	0.186387	0.284901	21.6887	1.76874	0	0.109098	0.0812508	1.37068
TCGA-DD-A4NE-01A	1.16578	0.265813	1.50333	37.9991	2.95037	0	0.700148	0.231748	1.21512
TCGA-DD-AADV-01A	1.60872	1.01189	0.866159	18.6739	1.61183	0.158636	1.12535	0.132332	5.73184
TCGA-DD-AACA-01A	1.05583	0.453161	2.459	23.0185	0.61433	0	0.663123	0.543246	0.990747
TCGA-DD-AACX-01A	1.07793	0.860234	3.75688	48.9328	1.8534	0	1.15091	0.160713	3.68819
TCGA-DD-AACC-01A	2.1199	0.154676	0.662003	25.0997	1.78234	0.0346415	0.452684	0.134854	1.01451
TCGA-G3-A5SK-01A	0.729638	0	0.325502	16.8786	0.789374	0	0.545325	0	1.29619
TCGA-BC-4072-01B	2.04926	0.178002	1.38763	70.1086	1.02557	0	0.625141	0.271584	5.12992
TCGA-BC-4073-01B	0.680034	0.496179	3.94384	46.2348	3.04793	1.11125	3.70297	0.378519	4.709
