# Supplementary material for: Identification and validation of a novel pyroptosis-related lncRNAs signature associated with prognosis and immune regulation of hepatocellular carcinoma
Source: Sci Rep. 2022 May 25;12:8886. doi: 10.1038/s41598-022-13046-y (PMC9133103; doi:10.1038/s41598-022-13046-y)
Supplement: Supplementary file 4 — Supplementary Information 4. [file 41598_2022_13046_MOESM4_ESM.xlsx]

## Sheet: correlation
mRNA	lncRNA	Cor	P value
AIM2	AL031985.3	0.373777	7.60149e-14
CASP1	MKLN1-AS	0.316028	4.04738e-10
CASP1	AL031985.3	0.339281	1.57967e-11
CASP3	MKLN1-AS	0.378556	3.44568e-14
CASP3	AL031985.3	0.423605	1.02014e-17
CASP4	MKLN1-AS	0.439912	3.93079e-19
CASP4	AL031985.3	0.395825	1.76878e-15
CASP4	LNCSRLR	0.339468	1.53723e-11
CASP5	MKLN1-AS	0.332392	4.25006e-11
CASP5	AL031985.3	0.396236	1.64458e-15
CASP5	LNCSRLR	0.327889	8.00982e-11
CASP6	MKLN1-AS	0.340325	1.35673e-11
CASP6	AL031985.3	0.39954	9.12496e-16
CASP6	PCCA-DT	0.304927	1.73061e-09
CASP8	AC019080.5	0.307043	1.31814e-09
CASP8	AP003392.4	0.346357	5.57053e-12
CASP8	MKLN1-AS	0.600415	5.27751e-38
CASP8	AL031985.3	0.538227	1.78673e-29
CASP8	AC007128.1	0.337456	2.05812e-11
CASP8	AC023157.2	0.321923	1.82526e-10
CASP9	MKLN1-AS	0.316367	3.86843e-10
CASP9	AL031985.3	0.32713	8.90334e-11
CASP9	AC007128.1	0.315405	4.39831e-10
GSDMA	AL031985.3	0.335389	2.77159e-11
GSDMC	AL031985.3	0.310405	8.51364e-10
GSDME	AL031985.3	0.43548	9.6926e-19
GSDME	AC007128.1	0.32791	7.98662e-11
IL18	MKLN1-AS	0.322461	1.69589e-10
IL1B	MKLN1-AS	0.350418	3.02619e-12
IL1B	AL031985.3	0.420561	1.83774e-17
IL1B	LNCSRLR	0.356007	1.28782e-12
NLRC4	AP003392.4	0.320484	2.2205e-10
NLRC4	MKLN1-AS	0.362854	4.41888e-13
NLRC4	AL031985.3	0.41708	3.57656e-17
NLRP2	AC007128.1	0.327647	8.28475e-11
NLRP3	MKLN1-AS	0.361012	5.90686e-13
NLRP3	AL031985.3	0.340122	1.39757e-11
NOD1	MKLN1-AS	0.454085	2.00356e-20
NOD1	AL031985.3	0.497701	8.39575e-25
PJVK	AC019080.5	0.322722	1.63642e-10
NOD2	MKLN1-AS	0.331525	4.80548e-11
NOD2	AL031985.3	0.42648	5.81955e-18
PLCG1	MKLN1-AS	0.351138	2.71339e-12
PLCG1	AL031985.3	0.469829	6.21467e-22
PYCARD	AL445228.3	0.33649	2.36588e-11
SCAF11	MKLN1-AS	0.517423	5.35386e-27
SCAF11	AL031985.3	0.469616	6.52152e-22
TIRAP	MKLN1-AS	0.389712	5.163e-15
TIRAP	AL031985.3	0.382497	1.77675e-14
TNF	MKLN1-AS	0.317527	3.3111e-10
