# Supplementary material for: Identification and validation of a novel pyroptosis-related lncRNAs signature associated with prognosis and immune regulation of hepatocellular carcinoma
Source: Sci Rep. 2022 May 25;12:8886. doi: 10.1038/s41598-022-13046-y (PMC9133103; doi:10.1038/s41598-022-13046-y)
Supplement: Supplementary file 7 — Supplementary Information 7. [file 41598_2022_13046_MOESM7_ESM.xlsx]

## Sheet: Sheet 1
ID	Description	setSize	enrichmentScore	NES	p.adjust	qvalues	rank	leading_edge	core_enrichment
WP_NANOPARTICLE_TRIGGERED_REGULATED_NECROSIS	WP_NANOPARTICLE_TRIGGERED_REGULATED_NECROSIS	12	0.98848	1.57932	0.0011919	0.130572	1	tags=8%, list=0%, signal=8%	FTL
WP_NEURODEGENERATION_WITH_BRAIN_IRON_ACCUMULATION_NBIA_SUBTYPES_PATHWAY	WP_NEURODEGENERATION_WITH_BRAIN_IRON_ACCUMULATION_NBIA_SUBTYPES_PATHWAY	44	0.955951	1.67962	0.00130719	0.130572	1	tags=2%, list=0%, signal=2%	FTL
WP_CYTOPLASMIC_RIBOSOMAL_PROTEINS	WP_CYTOPLASMIC_RIBOSOMAL_PROTEINS	88	0.944699	1.76584	0.00133333	0.130572	736	tags=78%, list=4%, signal=76%	RPS12/RPS18/RPL8/RPS27/RPS11/RPL13A/RPS6/RPL19/RPLP0/RPL7A/RPS21/RPS8/RPS16/RPS4X/RPL11/RPL10A/RPL5/RPLP1/RPS2/RPLP2/RPL3/RPL27/RPS25/RPL4/RPL29/RPS5/RPL7/RPL41/RPS19/RPL32/RPL12/RPS24/RPS3/RPS13/RPL35/RPL23A/RPS27A/RPL6/RPL10/RPL24/RPSA/RPL35A/RPS23/RPL23/RPL9/RPL30/RPL18/RPS17/RPS3A/RPS7/RPS20/RPS14/RPS10/RPL15/RPL31/RPL27A/RPS9/RPL37A/UBA52/RPL37/RPL18A/RPL38/RPS15/RPL28/RPL22/FAU/RPL14/RPL13/…
KEGG_RIBOSOME	KEGG_RIBOSOME	87	0.944613	1.76419	0.00133511	0.130572	736	tags=78%, list=4%, signal=76%	RPS12/RPS18/RPL8/RPS27/RPS11/RPL13A/RPS6/RPL19/RPLP0/RPL7A/RPS21/RPS8/RPS16/RPS4X/RPL11/RPL10A/RPL5/RPLP1/RPS2/RPLP2/RPL3/RPL27/RPS25/RPL4/RPL29/RPS5/RPL7/RPL41/RPS19/RPL32/RPL12/RPS24/RPS3/RPS13/RPL35/RPL23A/RPS27A/RPL6/RPL10/RPL24/RPSA/RPL35A/RPS23/RPL23/RPL9/RPL30/RPL18/RPS17/RPS3A/RPS7/RPS20/RPS10/RPL15/RPL31/RPL27A/RPS9/RPL37A/UBA52/RPL37/RPL18A/RPL38/RPS15/RPL28/RPL22/FAU/RPL14/RPL13/RPL26
REACTOME_EUKARYOTIC_TRANSLATION_ELONGATION	REACTOME_EUKARYOTIC_TRANSLATION_ELONGATION	94	0.945342	1.77794	0.0013459	0.130572	631	tags=74%, list=3%, signal=72%	RPS12/RPS18/RPL8/EEF1A1/RPS27/RPS11/RPL13A/RPS6/RPL19/RPLP0/RPL7A/RPS21/RPS8/EEF2/RPS16/RPS4X/RPL11/RPL10A/RPL5/RPLP1/RPS2/RPLP2/RPL3/RPL27/RPS25/RPL4/RPL29/RPS5/RPL7/RPL41/RPS19/RPL32/RPL12/RPS24/RPS3/RPS13/RPL35/RPL23A/RPS27A/RPL6/RPL10/EEF1B2/RPL24/RPSA/RPL35A/RPS23/RPL23/RPL9/RPL30/RPL18/RPS17/RPS3A/RPS7/RPS20/RPS14/RPS10/RPL15/RPL31/RPL27A/RPS9/RPL37A/UBA52/RPL37/RPL18A/RPL38/RPS15/RPL28/RPL…
REACTOME_RESPONSE_OF_EIF2AK4_GCN2_TO_AMINO_ACID_DEFICIENCY	REACTOME_RESPONSE_OF_EIF2AK4_GCN2_TO_AMINO_ACID_DEFICIENCY	102	0.939065	1.78397	0.0013459	0.130572	736	tags=73%, list=4%, signal=70%	RPS12/RPS18/RPL8/RPS27/RPS11/RPL13A/RPS6/RPL19/RPLP0/RPL7A/RPS21/RPS8/RPS16/RPS4X/RPL11/RPL10A/RPL5/RPLP1/RPS2/RPLP2/RPL3/RPL27/RPS25/RPL4/RPL29/RPS5/RPL7/RPL41/RPS19/RPL32/RPL12/RPS24/RPS3/RPS13/RPL35/ATF4/RPL23A/RPS27A/RPL6/RPL10/RPL24/RPSA/RPL35A/RPS23/RPL23/RPL9/RPL30/RPL18/RPS17/RPS3A/RPS7/RPS20/RPS14/RPS10/RPL15/RPL31/RPL27A/RPS9/RPL37A/UBA52/EIF2S3/RPL37/RPL18A/TRIB3/RPL38/RPS15/RPL28/DDIT…
REACTOME_SRP_DEPENDENT_COTRANSLATIONAL_PROTEIN_TARGETING_TO_MEMBRANE	REACTOME_SRP_DEPENDENT_COTRANSLATIONAL_PROTEIN_TARGETING_TO_MEMBRANE	113	0.932085	1.78489	0.00135135	0.130572	828	tags=72%, list=4%, signal=69%	RPS12/RPS18/RPL8/RPS27/RPS11/RPL13A/RPS6/RPL19/RPLP0/RPL7A/RPS21/RPS8/RPS16/RPS4X/RPL11/RPL10A/RPL5/RPLP1/RPS2/RPLP2/RPL3/RPL27/RPS25/RPL4/RPN2/RPL29/RPS5/RPL7/RPL41/RPS19/RPL32/RPL12/RPS24/RPS3/RPS13/RPL35/DDOST/RPL23A/RPS27A/RPL6/SEC61A1/RPL10/RPL24/RPSA/RPL35A/RPS23/RPL23/RPL9/RPL30/RPL18/RPS17/RPS3A/SRP9/RPS7/RPS20/RPN1/RPS14/RPS10/RPL15/RPL31/SRP14/RPL27A/RPS9/RPL37A/TRAM1/UBA52/RPL37/RPL18A…
REACTOME_EUKARYOTIC_TRANSLATION_INITIATION	REACTOME_EUKARYOTIC_TRANSLATION_INITIATION	120	0.927903	1.78492	0.00135685	0.130572	838	tags=69%, list=4%, signal=67%	RPS12/RPS18/RPL8/RPS27/RPS11/RPL13A/RPS6/RPL19/RPLP0/RPL7A/RPS21/RPS8/RPS16/PABPC1/RPS4X/RPL11/RPL10A/RPL5/RPLP1/RPS2/RPLP2/RPL3/RPL27/RPS25/RPL4/RPL29/RPS5/RPL7/RPL41/RPS19/RPL32/RPL12/RPS24/RPS3/RPS13/RPL35/RPL23A/RPS27A/RPL6/RPL10/RPL24/RPSA/RPL35A/RPS23/RPL23/RPL9/RPL30/RPL18/RPS17/RPS3A/EIF3I/RPS7/RPS20/RPS14/RPS10/RPL15/RPL31/RPL27A/RPS9/RPL37A/UBA52/EIF2S3/RPL37/RPL18A/EIF4EBP1/RPL38/EIF4G…
REACTOME_INFLUENZA_INFECTION	REACTOME_INFLUENZA_INFECTION	157	0.904459	1.80236	0.00138889	0.130572	798	tags=52%, list=4%, signal=50%	RPS12/RPS18/RPL8/RPS27/RPS11/RPL13A/RPS6/RPL19/RPLP0/RPL7A/RPS21/CALR/RPS8/RPS16/RPS4X/RPL11/RPL10A/RPL5/RPLP1/RPS2/RPLP2/RPL3/RPL27/RPS25/CANX/RPL4/SLC25A6/HSP90AA1/RPL29/RPS5/RPL7/RPL41/RPS19/RPL32/RPL12/RPS24/RPS3/RPS13/RPL35/RPL23A/RPS27A/RPL6/RPL10/RPL24/RPSA/RPL35A/RPS23/RPL23/RPL9/RPL30/RPL18/RPS17/RPS3A/RPS7/RPS20/RPS14/RPS10/RPL15/RPL31/RPL27A/RPS9/RPL37A/UBA52/RPL37/RPL18A/RAN/RPL38/KPN…
REACTOME_REGULATION_OF_EXPRESSION_OF_SLITS_AND_ROBOS	REACTOME_REGULATION_OF_EXPRESSION_OF_SLITS_AND_ROBOS	172	0.898915	1.79339	0.00142045	0.130572	798	tags=51%, list=4%, signal=49%	RPS12/RPS18/RPL8/RPS27/RPS11/RPL13A/RPS6/RPL19/RPLP0/RPL7A/RPS21/RPS8/RPS16/PABPC1/RPS4X/RPL11/RPL10A/RPL5/RPLP1/RPS2/RPLP2/RPL3/RPL27/RPS25/RPL4/RPL29/RPS5/RPL7/RPL41/RPS19/PSMB4/RPL32/RPL12/RPS24/RPS3/RPS13/RPL35/RPL23A/RPS27A/RPL6/RPL10/RPL24/RPSA/RPL35A/RPS23/RPL23/RPL9/RPL30/RPL18/RPS17/RPS3A/PSMA7/RPS7/UBC/PSMD4/RPS20/RPS14/RPS10/RPL15/RPL31/PSMB3/RPL27A/RPS9/RPL37A/UBA52/RPL37/RPL18A/RPL38…
REACTOME_RRNA_PROCESSING	REACTOME_RRNA_PROCESSING	203	0.876443	1.77237	0.00147493	0.130572	1054	tags=40%, list=6%, signal=39%	RPS12/RPS18/RPL8/RPS27/RPS11/RPL13A/RPS6/RPL19/RPLP0/RPL7A/RPS21/RPS8/RPS16/RPS4X/RPL11/RPL10A/RPL5/RPLP1/RPS2/RPLP2/RPL3/RPL27/RPS25/RPL4/RPL29/RPS5/RPL7/RPL41/RPS19/RPL32/RPL12/RPS24/RPS3/RPS13/RPL35/RPL23A/RPS27A/RPL6/RPL10/RPL24/RPSA/RPL35A/RPS23/RPL23/RPL9/RPL30/RPL18/RPS17/RPS3A/NCL/RPS7/RPS20/RPS14/RPS10/FBL/RPL15/RPL31/TRMT112/RPL27A/RPS9/RPL37A/UBA52/NOP10/RPL37/RPL18A/RPL38/RPS15/RPL28/…
REACTOME_SIGNALING_BY_ROBO_RECEPTORS	REACTOME_SIGNALING_BY_ROBO_RECEPTORS	218	0.883739	1.8048	0.00148368	0.130572	798	tags=43%, list=4%, signal=41%	RPS12/RPS18/RPL8/RPS27/RPS11/RPL13A/RPS6/RPL19/RPLP0/RPL7A/RPS21/RPS8/RPS16/PABPC1/RPS4X/RPL11/RPL10A/RPL5/RPLP1/RPS2/RPLP2/RPL3/RPL27/RPS25/PFN1/RPL4/RPL29/RPS5/RPL7/RHOA/RPL41/RPS19/PSMB4/RPL32/RPL12/RPS24/RPS3/RPS13/RPL35/RPL23A/RPS27A/RPL6/RPL10/RPL24/RPSA/RPL35A/RPS23/RPL23/RPL9/RPL30/RPL18/RPS17/RPS3A/PSMA7/RPS7/UBC/PSMD4/RPS20/RPS14/RPS10/RAC1/CAP1/RPL15/RPL31/PSMB3/RPL27A/RPS9/RPL37A/UBA5…
REACTOME_TRANSLATION	REACTOME_TRANSLATION	293	0.857622	1.79399	0.0015361	0.130572	1534	tags=49%, list=8%, signal=46%	RPS12/RPS18/RPL8/EEF1A1/RPS27/RPS11/RPL13A/RPS6/RPL19/RPLP0/RPL7A/RPS21/RPS8/EEF2/RPS16/PABPC1/RPS4X/RPL11/RPL10A/RPL5/RPLP1/RPS2/RPLP2/RPL3/RPL27/RPS25/RPL4/RPN2/RPL29/RPS5/RPL7/RPL41/RPS19/RPL32/RPL12/RPS24/RPS3/RPS13/RPL35/DDOST/RPL23A/RPS27A/RPL6/SEC61A1/RPL10/EEF1B2/RPL24/RPSA/RPL35A/RPS23/RPL23/RPL9/RPL30/RPL18/RPS17/RPS3A/SRP9/EIF3I/RPS7/RPS20/RPN1/RPS14/RPS10/RPL15/RPL31/SRP14/TRMT112/RPL…
BIOCARTA_CTLA4_PATHWAY	BIOCARTA_CTLA4_PATHWAY	20	0.922794	1.52067	0.00241838	0.130572	582	tags=20%, list=3%, signal=19%	HLA-DRA/HLA-DRB1/HLA-DRB5/GRB2
REACTOME_CHAPERONE_MEDIATED_AUTOPHAGY	REACTOME_CHAPERONE_MEDIATED_AUTOPHAGY	22	0.92688	1.53604	0.00243013	0.130572	1006	tags=59%, list=5%, signal=56%	HSP90AB1/EEF1A1/HSPA8/HSP90AA1/RPS27A/UBC/PLIN2/VIM/UBA52/PARK7/LAMP2/PLIN3/RNASE1
WP_FGF23_SIGNALLING_IN_HYPOPHOSPHATEMIC_RICKETS_AND_RELATED_DISORDERS	WP_FGF23_SIGNALLING_IN_HYPOPHOSPHATEMIC_RICKETS_AND_RELATED_DISORDERS	22	0.914258	1.51513	0.00243013	0.130572	649	tags=18%, list=3%, signal=18%	SPP1/CDKN1A/CCND1/FGFR3
REACTOME_ANTIGEN_PRESENTATION_FOLDING_ASSEMBLY_AND_PEPTIDE_LOADING_OF_CLASS_I_MHC	REACTOME_ANTIGEN_PRESENTATION_FOLDING_ASSEMBLY_AND_PEPTIDE_LOADING_OF_CLASS_I_MHC	25	0.912009	1.52293	0.00244499	0.130572	669	tags=48%, list=3%, signal=46%	HLA-A/CALR/HLA-B/HLA-C/CANX/HSPA5/B2M/HLA-E/PDIA3/BCAP31/TAPBP/TAP1
REACTOME_INTERACTION_BETWEEN_L1_AND_ANKYRINS	REACTOME_INTERACTION_BETWEEN_L1_AND_ANKYRINS	31	0.963653	1.64738	0.00249066	0.130572	8	tags=6%, list=0%, signal=6%	ACTB/ACTG1
REACTOME_G_ALPHA_I_SIGNALLING_EVENTS	REACTOME_G_ALPHA_I_SIGNALLING_EVENTS	401	-0.895699	-1.62046	0.00251256	0.130572	64	tags=3%, list=0%, signal=3%	RDH16/CCL25/HSD17B6/APOA4/KNG1/C3/TTR/APOE/SAA1/RBP4/APOA1/APOC3/APOA2
KEGG_ALLOGRAFT_REJECTION	KEGG_ALLOGRAFT_REJECTION	35	0.906628	1.55982	0.0025641	0.130572	704	tags=29%, list=4%, signal=28%	HLA-DRA/HLA-A/HLA-DRB1/HLA-B/HLA-C/HLA-E/HLA-DPB1/HLA-DRB5/HLA-DPA1/HLA-DMA
KEGG_GRAFT_VERSUS_HOST_DISEASE	KEGG_GRAFT_VERSUS_HOST_DISEASE	37	0.91156	1.58453	0.00258065	0.130572	704	tags=27%, list=4%, signal=26%	HLA-DRA/HLA-A/HLA-DRB1/HLA-B/HLA-C/HLA-E/HLA-DPB1/HLA-DRB5/HLA-DPA1/HLA-DMA
KEGG_TYPE_I_DIABETES_MELLITUS	KEGG_TYPE_I_DIABETES_MELLITUS	41	0.90692	1.58561	0.00260756	0.130572	704	tags=27%, list=4%, signal=26%	HLA-DRA/HLA-A/HLA-DRB1/HLA-B/HLA-C/HSPD1/HLA-E/HLA-DPB1/HLA-DRB5/HLA-DPA1/HLA-DMA
WP_FERROPTOSIS	WP_FERROPTOSIS	40	0.887212	1.54981	0.00260756	0.130572	624	tags=22%, list=3%, signal=22%	FTL/FTH1/PCBP1/ACSL4/HMOX1/CP/SLC40A1/PCBP2/NCOA4
REACTOME_BETA_DEFENSINS	REACTOME_BETA_DEFENSINS	42	0.93311	1.63229	0.0026178	0.130572	101	tags=2%, list=1%, signal=2%	DEFB1
REACTOME_EPHB_MEDIATED_FORWARD_SIGNALING	REACTOME_EPHB_MEDIATED_FORWARD_SIGNALING	42	0.868865	1.51991	0.0026178	0.130572	510	tags=24%, list=3%, signal=23%	ACTB/ACTG1/RHOA/CFL1/RAC1/ARPC3/CDC42/ACTR2/ARPC1B/ARPC1A
REACTOME_RECYCLING_PATHWAY_OF_L1	REACTOME_RECYCLING_PATHWAY_OF_L1	49	0.85631	1.51169	0.00264201	0.130572	1244	tags=29%, list=6%, signal=27%	ACTB/ACTG1/TUBB4B/TUBA1B/AP2M1/MSN/CLTA/EZR/CLTC/TUBB2A/AP2S1/TUBA1C/TUBA4A/AP2B1
KEGG_AUTOIMMUNE_THYROID_DISEASE	KEGG_AUTOIMMUNE_THYROID_DISEASE	50	0.906559	1.60292	0.00264901	0.130572	704	tags=20%, list=4%, signal=19%	HLA-DRA/HLA-A/HLA-DRB1/HLA-B/HLA-C/HLA-E/HLA-DPB1/HLA-DRB5/HLA-DPA1/HLA-DMA
REACTOME_GOLGI_ASSOCIATED_VESICLE_BIOGENESIS	REACTOME_GOLGI_ASSOCIATED_VESICLE_BIOGENESIS	56	0.917121	1.63457	0.00266312	0.130572	125	tags=7%, list=1%, signal=7%	FTL/FTH1/HSPA8/ARF1
REACTOME_ACTIVATION_OF_THE_MRNA_UPON_BINDING_OF_THE_CAP_BINDING_COMPLEX_AND_EIFS_AND_SUBSEQUENT_BINDING_TO_43S	REACTOME_ACTIVATION_OF_THE_MRNA_UPON_BINDING_OF_THE_CAP_BINDING_COMPLEX_AND_EIFS_AND_SUBSEQUENT_BINDING_TO_43S	60	0.931594	1.672	0.00266667	0.130572	1010	tags=77%, list=5%, signal=73%	RPS12/RPS18/RPS27/RPS11/RPS6/RPS21/RPS8/RPS16/PABPC1/RPS4X/RPS2/RPS25/RPS5/RPS19/RPS24/RPS3/RPS13/RPS27A/RPSA/RPS23/RPS17/RPS3A/EIF3I/RPS7/RPS20/RPS14/RPS10/RPS9/EIF2S3/EIF4EBP1/EIF4G1/EIF3D/RPS15/EIF4B/EIF4H/EIF4A2/EIF3E/FAU/EIF2S2/EIF3H/RPS15A/EIF3A/EIF3K/RPS4Y1/EIF3B/EIF3L
REACTOME_NONSENSE_MEDIATED_DECAY_NMD_	REACTOME_NONSENSE_MEDIATED_DECAY_NMD_	116	0.924998	1.76714	0.00272109	0.130572	736	tags=62%, list=4%, signal=60%	RPS12/RPS18/RPL8/RPS27/RPS11/RPL13A/RPS6/RPL19/RPLP0/RPL7A/RPS21/RPS8/RPS16/PABPC1/RPS4X/RPL11/RPL10A/RPL5/RPLP1/RPS2/RPLP2/RPL3/RPL27/RPS25/RPL4/RPL29/RPS5/RPL7/RPL41/RPS19/RPL32/RPL12/RPS24/RPS3/RPS13/RPL35/RPL23A/RPS27A/RPL6/RPL10/RPL24/RPSA/RPL35A/RPS23/RPL23/RPL9/RPL30/RPL18/RPS17/RPS3A/RPS7/RPS20/RPS14/RPS10/RPL15/RPL31/RPL27A/RPS9/RPL37A/UBA52/RPL37/RPL18A/RPL38/EIF4G1/SMG5/RPS15/RPL28/RPL…
WP_COMPUTATIONAL_MODEL_OF_AEROBIC_GLYCOLYSIS	WP_COMPUTATIONAL_MODEL_OF_AEROBIC_GLYCOLYSIS	12	0.965907	1.54325	0.00357569	0.130572	195	tags=58%, list=1%, signal=58%	GAPDH/ENO1/ALDOA/TPI1/LDHA/PKM/PGK1
BIOCARTA_INFLAM_PATHWAY	BIOCARTA_INFLAM_PATHWAY	27	0.896561	1.5118	0.00369004	0.130572	998	tags=19%, list=5%, signal=18%	HLA-DRA/HLA-DRB1/HLA-DRB5/TGFB1/CXCL8
KEGG_ASTHMA	KEGG_ASTHMA	28	0.887179	1.5013	0.00369004	0.130572	704	tags=25%, list=4%, signal=24%	HLA-DRA/HLA-DRB1/HLA-DPB1/FCER1G/HLA-DRB5/HLA-DPA1/HLA-DMA
REACTOME_ATTENUATION_PHASE	REACTOME_ATTENUATION_PHASE	28	0.88279	1.49388	0.00369004	0.130572	1155	tags=43%, list=6%, signal=40%	HSP90AB1/HSPB1/HSPA8/HSP90AA1/PTGES3/SERPINH1/HSPA1B/HSPA1A/MRPL18/DNAJB1/TNFRSF21/FKBP4
REACTOME_RHO_GTPASES_ACTIVATE_IQGAPS	REACTOME_RHO_GTPASES_ACTIVATE_IQGAPS	32	0.890453	1.52421	0.00373134	0.130572	1274	tags=38%, list=7%, signal=35%	ACTB/ACTG1/TUBB4B/TUBA1B/RAC1/CDC42/CTNNB1/CTNNA1/TUBB2A/TUBA1C/TUBA4A/CDH1
WP_COMMON_PATHWAYS_UNDERLYING_DRUG_ADDICTION	WP_COMMON_PATHWAYS_UNDERLYING_DRUG_ADDICTION	42	0.868439	1.51916	0.0039267	0.130572	451	tags=12%, list=2%, signal=12%	ACTB/ACTG1/CALM2/PPP1CA/GNAS
KEGG_ANTIGEN_PROCESSING_AND_PRESENTATION	KEGG_ANTIGEN_PROCESSING_AND_PRESENTATION	80	0.905679	1.68205	0.00393185	0.130572	770	tags=34%, list=4%, signal=33%	HSP90AB1/HLA-DRA/CD74/HLA-A/CALR/HLA-DRB1/HLA-B/HLA-C/HSPA8/CANX/HSPA5/CTSB/HSP90AA1/B2M/HLA-E/PDIA3/HLA-DPB1/CTSL/TAPBP/HLA-DRB5/CTSS/HSPA1B/HSPA1A/HLA-DPA1/TAP1/HLA-DMA/PSME1
REACTOME_TRANS_GOLGI_NETWORK_VESICLE_BUDDING	REACTOME_TRANS_GOLGI_NETWORK_VESICLE_BUDDING	72	0.906564	1.65988	0.00395257	0.130572	541	tags=15%, list=3%, signal=15%	FTL/FTH1/HSPA8/ARF1/APP/CTSZ/CLTA/TGOLN2/CLTC/VAMP8/GNS
REACTOME_AUF1_HNRNP_D0_BINDS_AND_DESTABILIZES_MRNA	REACTOME_AUF1_HNRNP_D0_BINDS_AND_DESTABILIZES_MRNA	55	0.857172	1.52838	0.00396301	0.130572	1903	tags=69%, list=10%, signal=62%	PABPC1/HSPB1/HSPA8/PSMB4/RPS27A/PSMA7/UBC/PSMD4/PSMB3/UBA52/EIF4G1/PSMB5/PSMD2/PSMC4/HSPA1A/PSMC3/PSMB1/PSMB8/PSMD3/PSMD8/PSMB2/PSME1/PSMB7/PSMD1/PSMC5/PSME3/HNRNPD/PSMC2/PSMB9/PSMD13/PSMF1/PSMA5/PSMA1/PSMD7/PSMD10/PSMD11/PSMA3/PSMB6
REACTOME_GAP_JUNCTION_TRAFFICKING_AND_REGULATION	REACTOME_GAP_JUNCTION_TRAFFICKING_AND_REGULATION	51	0.869106	1.53631	0.00397351	0.130572	695	tags=16%, list=4%, signal=15%	ACTB/ACTG1/TUBB4B/TUBA1B/AP2M1/CLTA/CLTC/TUBB2A
REACTOME_IRON_UPTAKE_AND_TRANSPORT	REACTOME_IRON_UPTAKE_AND_TRANSPORT	58	0.886567	1.58376	0.00398406	0.130572	511	tags=19%, list=3%, signal=19%	FTL/FTH1/RPS27A/ATP6V1F/UBC/UBA52/HMOX1/ATP6V0E1/CP/ATP6V1G1/SLC40A1
KEGG_VIBRIO_CHOLERAE_INFECTION	KEGG_VIBRIO_CHOLERAE_INFECTION	54	0.86875	1.54292	0.00398936	0.130572	1413	tags=35%, list=7%, signal=33%	ACTB/ACTG1/PDIA4/ARF1/SEC61A1/KDELR1/ATP6V1F/ATP6V0E1/GNAS/ATP6V1G1/KDELR2/SEC61B/ATP6V0B/ATP6AP1/ATP6V1E1/TCIRG1/ATP6V0C/SEC61G/KDELR3
REACTOME_DEFENSINS	REACTOME_DEFENSINS	52	0.857178	1.51626	0.00398936	0.130572	433	tags=4%, list=2%, signal=4%	DEFB1/PRSS2
WP_PPAR_SIGNALING_PATHWAY	WP_PPAR_SIGNALING_PATHWAY	67	-0.961903	-1.75354	0.00404858	0.130572	159	tags=21%, list=1%, signal=21%	SLC27A2/ANGPTL4/PCK2/SLC27A5/CYP4A11/CYP8B1/PCK1/CYP27A1/APOA5/FABP1/HMGCS2/APOA1/APOC3/APOA2
REACTOME_SELENOAMINO_ACID_METABOLISM	REACTOME_SELENOAMINO_ACID_METABOLISM	118	0.883591	1.69348	0.00406504	0.130572	798	tags=65%, list=4%, signal=63%	RPS12/RPS18/RPL8/RPS27/RPS11/RPL13A/RPS6/RPL19/RPLP0/RPL7A/RPS21/RPS8/RPS16/RPS4X/RPL11/RPL10A/RPL5/RPLP1/RPS2/RPLP2/RPL3/RPL27/RPS25/RPL4/RPL29/RPS5/RPL7/RPL41/RPS19/RPL32/RPL12/RPS24/RPS3/RPS13/RPL35/RPL23A/RPS27A/RPL6/RPL10/RPL24/RPSA/RPL35A/RPS23/RPL23/RPL9/RPL30/RPL18/RPS17/RPS3A/RPS7/RPS20/RPS14/RPS10/TXNRD1/RPL15/RPL31/RPL27A/RPS9/RPL37A/SEPHS2/UBA52/RPL37/RPL18A/RPL38/AHCY/GSR/RPS15/RPL28…
WP_FOLATE_METABOLISM	WP_FOLATE_METABOLISM	68	-0.96032	-1.74819	0.00409836	0.130572	110	tags=19%, list=1%, signal=19%	GPX3/SOD1/PLG/SAA4/MAT1A/F2/SAA2/FGG/FGB/FGA/SAA1/APOA1/ALB
REACTOME_PLASMA_LIPOPROTEIN_ASSEMBLY_REMODELING_AND_CLEARANCE	REACTOME_PLASMA_LIPOPROTEIN_ASSEMBLY_REMODELING_AND_CLEARANCE	71	-0.961644	-1.72378	0.00416667	0.130572	83	tags=14%, list=0%, signal=14%	APOF/ANGPTL4/APOA5/APOA4/APOE/APOC1/APOA1/APOC3/APOA2/ALB
BIOCARTA_IL5_PATHWAY	BIOCARTA_IL5_PATHWAY	11	0.961921	1.52334	0.00472255	0.130572	465	tags=27%, list=2%, signal=27%	HLA-DRA/HLA-DRB1/HLA-DRB5
WP_CYTOKINES_AND_INFLAMMATORY_RESPONSE	WP_CYTOKINES_AND_INFLAMMATORY_RESPONSE	26	0.889016	1.49231	0.00490798	0.130572	753	tags=15%, list=4%, signal=15%	HLA-DRA/HLA-DRB1/CXCL1/TGFB1
REACTOME_HSF1_ACTIVATION	REACTOME_HSF1_ACTIVATION	31	0.881738	1.50735	0.00498132	0.130572	1155	tags=45%, list=6%, signal=43%	HSP90AB1/EEF1A1/HSPB1/HSP90AA1/PTGES3/YWHAE/VCP/SERPINH1/HSPA1B/HSPA1A/MRPL18/DNAJB1/TNFRSF21/FKBP4
REACTOME_COOPERATION_OF_PREFOLDIN_AND_TRIC_CCT_IN_ACTIN_AND_TUBULIN_FOLDING	REACTOME_COOPERATION_OF_PREFOLDIN_AND_TRIC_CCT_IN_ACTIN_AND_TUBULIN_FOLDING	33	0.883915	1.51684	0.00501253	0.130572	1670	tags=58%, list=9%, signal=53%	ACTB/CCT3/TUBB4B/TUBA1B/PFDN2/CCT7/CCT6A/CCT4/CCT8/CCT5/CCT2/TCP1/TUBB2A/PFDN5/TUBA1C/TUBA4A/VBP1/TUBA1A/PFDN1
REACTOME_PLASMA_LIPOPROTEIN_REMODELING	REACTOME_PLASMA_LIPOPROTEIN_REMODELING	32	-0.981886	-1.65477	0.00505051	0.130572	83	tags=28%, list=0%, signal=28%	APOF/ANGPTL4/APOA5/APOA4/APOE/APOA1/APOC3/APOA2/ALB
WP_STATIN_PATHWAY	WP_STATIN_PATHWAY	29	-0.98655	-1.65915	0.00512821	0.130572	83	tags=24%, list=0%, signal=24%	APOA5/APOA4/APOE/APOC1/APOA1/APOC3/APOA2
PID_MYC_ACTIV_PATHWAY	PID_MYC_ACTIV_PATHWAY	79	0.81809	1.5172	0.00522193	0.130572	1467	tags=35%, list=8%, signal=33%	GAPDH/ENO1/RPL11/PTMA/HSP90AA1/NPM1/HSPD1/LDHA/HMGA1/NCL/ODC1/EIF4G1/PEG10/TK1/CDK4/MMP9/CCNB1/BAX/NME2/HSPA4/KAT2A/TAF9/MTDH/TFRC/BIRC5/NME1/UBTF/RUVBL2
REACTOME_THE_ROLE_OF_GTSE1_IN_G2_M_PROGRESSION_AFTER_G2_CHECKPOINT	REACTOME_THE_ROLE_OF_GTSE1_IN_G2_M_PROGRESSION_AFTER_G2_CHECKPOINT	79	0.831527	1.54212	0.00522193	0.130572	1649	tags=52%, list=9%, signal=48%	HSP90AB1/HSP90AA1/PSMB4/RPS27A/TUBB4B/PSMA7/UBC/PSMD4/TUBA1B/PSMB3/UBA52/CDKN1A/PSMB5/PSMD2/MAPRE1/PSMC4/PSMC3/PSMB1/TUBB2A/PSMB8/PSMD3/PSMD8/PSMB2/PSME1/CCNB1/PSMB7/TUBA1C/PSMD1/PSMC5/PSME3/TUBA4A/PSMC2/PSMB9/PSMD13/PSMF1/PSMA5/PSMA1/PSMD7/PSMD10/TUBA1A/PSMD11
KEGG_ARRHYTHMOGENIC_RIGHT_VENTRICULAR_CARDIOMYOPATHY_ARVC	KEGG_ARRHYTHMOGENIC_RIGHT_VENTRICULAR_CARDIOMYOPATHY_ARVC	74	0.868618	1.59638	0.00524246	0.130572	1690	tags=26%, list=9%, signal=24%	ACTB/ACTG1/ACTN4/ITGB1/LMNA/CTNNB1/ITGB5/CTNNA1/ITGA5/JUP/DSP/ITGAV/DSG2/DAG1/ATP2A2/CDH2/ACTN1/EMD/ITGA6
WP_ARRHYTHMOGENIC_RIGHT_VENTRICULAR_CARDIOMYOPATHY	WP_ARRHYTHMOGENIC_RIGHT_VENTRICULAR_CARDIOMYOPATHY	74	0.868618	1.59638	0.00524246	0.130572	1690	tags=26%, list=9%, signal=24%	ACTB/ACTG1/ACTN4/ITGB1/LMNA/CTNNB1/ITGB5/CTNNA1/ITGA5/JUP/DSP/ITGAV/DSG2/DAG1/ATP2A2/CDH2/ACTN1/EMD/ITGA6
REACTOME_TRANSLOCATION_OF_SLC2A4_GLUT4_TO_THE_PLASMA_MEMBRANE	REACTOME_TRANSLOCATION_OF_SLC2A4_GLUT4_TO_THE_PLASMA_MEMBRANE	72	0.83257	1.5244	0.00527009	0.130572	818	tags=22%, list=4%, signal=21%	ACTB/ACTG1/TUBB4B/MYH9/YWHAQ/TUBA1B/RAC1/YWHAZ/SFN/YWHAB/YWHAE/YWHAH/YWHAG/RAB10/TUBB2A/RAB13
KEGG_VIRAL_MYOCARDITIS	KEGG_VIRAL_MYOCARDITIS	68	0.886911	1.61426	0.00527704	0.130572	704	tags=26%, list=4%, signal=26%	ACTB/ACTG1/HLA-DRA/HLA-A/HLA-DRB1/HLA-B/HLA-C/HLA-E/MYH9/EIF4G2/RAC1/HLA-DPB1/EIF4G1/HLA-DRB5/CCND1/ICAM1/HLA-DPA1/HLA-DMA
KEGG_HYPERTROPHIC_CARDIOMYOPATHY_HCM	KEGG_HYPERTROPHIC_CARDIOMYOPATHY_HCM	83	0.852113	1.58743	0.00529101	0.130572	1213	tags=14%, list=6%, signal=14%	ACTB/ACTG1/ITGB1/LMNA/TPM3/TPM4/ITGB5/ITGA5/TGFB1/ITGAV/DAG1/ATP2A2
WP_ENDOCHONDRAL_OSSIFICATION	WP_ENDOCHONDRAL_OSSIFICATION	64	0.864776	1.56304	0.00529101	0.130572	839	tags=16%, list=4%, signal=15%	SPP1/IGF2/STAT1/CALM2/SERPINH1/FGFR3/HMGCS1/TGFB1/SOX9/MMP9
WP_ENDOCHONDRAL_OSSIFICATION_WITH_SKELETAL_DYSPLASIAS	WP_ENDOCHONDRAL_OSSIFICATION_WITH_SKELETAL_DYSPLASIAS	64	0.864776	1.56304	0.00529101	0.130572	839	tags=16%, list=4%, signal=15%	SPP1/IGF2/STAT1/CALM2/SERPINH1/FGFR3/HMGCS1/TGFB1/SOX9/MMP9
REACTOME_EPH_EPHRIN_MEDIATED_REPULSION_OF_CELLS	REACTOME_EPH_EPHRIN_MEDIATED_REPULSION_OF_CELLS	51	0.852302	1.5066	0.00529801	0.130572	897	tags=22%, list=5%, signal=21%	ACTB/ACTG1/EFNA1/RAC1/APH1A/AP2M1/CLTA/CLTC/NCSTN/MMP9/AP2S1
REACTOME_FCGAMMA_RECEPTOR_FCGR_DEPENDENT_PHAGOCYTOSIS	REACTOME_FCGAMMA_RECEPTOR_FCGR_DEPENDENT_PHAGOCYTOSIS	86	0.828106	1.54691	0.00529801	0.130572	1081	tags=22%, list=6%, signal=21%	ACTB/ACTG1/HSP90AB1/HSP90AA1/CFL1/MYH9/BRK1/RAC1/ARPC3/CDC42/ACTR2/ARPC1B/ARPC1A/GRB2/PLD3/ARPC2/AHCYL1/FCGR3A/ARPC4
REACTOME_HEDGEHOG_LIGAND_BIOGENESIS	REACTOME_HEDGEHOG_LIGAND_BIOGENESIS	65	0.835024	1.51165	0.00529801	0.130572	1903	tags=57%, list=10%, signal=51%	P4HB/PSMB4/RPS27A/PSMA7/UBC/PSMD4/PSMB3/NOTUM/UBA52/VCP/PSMB5/PSMD2/PSMC4/OS9/PSMC3/PSMB1/PSMB8/PSMD3/PSMD8/PSMB2/PSME1/ERLEC1/PSMB7/PSMD1/PSMC5/PSME3/PSMC2/PSMB9/PSMD13/PSMF1/PSMA5/PSMA1/PSMD7/PSMD10/PSMD11/PSMA3/PSMB6
WP_PROTEASOME_DEGRADATION	WP_PROTEASOME_DEGRADATION	62	0.852209	1.52971	0.00531915	0.130572	1903	tags=65%, list=10%, signal=58%	HLA-A/HLA-B/HLA-C/RPN2/PSMB4/HLA-E/H2AZ1/PSMA7/UBC/PSMD4/RPN1/PSMB3/PSMB5/PSMD2/PSMC4/H2AX/UBA1/PSMC3/PSMB1/PSMB8/PSMD3/PSMD8/PSMB2/PSME1/UCHL1/PSMB7/PSMD1/PSMC5/PSME3/PSMC2/PSMB9/PSMD13/PSMA5/PSMA1/PSMD7/PSMD10/PSMD11/UBE2D2/PSMA3/PSMB6
WNT_SIGNALING	WNT_SIGNALING	89	0.838577	1.56905	0.00533333	0.130572	858	tags=12%, list=4%, signal=12%	ACTB/GAPDH/RPL13A/SLC9A3R1/B2M/CCND1/CTNNB1/DKK1/JUN/TLE5/PPP2R1A
KEGG_DILATED_CARDIOMYOPATHY	KEGG_DILATED_CARDIOMYOPATHY	90	0.858626	1.6051	0.00539811	0.130572	1213	tags=14%, list=6%, signal=14%	ACTB/ACTG1/ITGB1/LMNA/TPM3/GNAS/TPM4/ITGB5/ITGA5/TGFB1/ITGAV/DAG1/ATP2A2
REACTOME_ABC_TRANSPORTERS_IN_LIPID_HOMEOSTASIS	REACTOME_ABC_TRANSPORTERS_IN_LIPID_HOMEOSTASIS	18	-0.990325	-1.57039	0.00581395	0.130572	5	tags=22%, list=0%, signal=22%	ABCA6/ABCG8/ABCG5/APOA1
REACTOME_FOLDING_OF_ACTIN_BY_CCT_TRIC	REACTOME_FOLDING_OF_ACTIN_BY_CCT_TRIC	10	0.965619	1.51633	0.0058548	0.130572	666	tags=90%, list=3%, signal=87%	ACTB/CCT3/CCT7/CCT6A/CCT4/CCT8/CCT5/CCT2/TCP1
BIOCARTA_ASBCELL_PATHWAY	BIOCARTA_ASBCELL_PATHWAY	13	0.949105	1.52651	0.0059453	0.130572	465	tags=23%, list=2%, signal=23%	HLA-DRA/HLA-DRB1/HLA-DRB5
REACTOME_PLATELET_ADHESION_TO_EXPOSED_COLLAGEN	REACTOME_PLATELET_ADHESION_TO_EXPOSED_COLLAGEN	15	0.926231	1.5119	0.0060024	0.130572	383	tags=27%, list=2%, signal=26%	COL1A1/ITGB1/COL1A2/FCER1G
WP_COVID19_ADVERSE_OUTCOME_PATHWAY	WP_COVID19_ADVERSE_OUTCOME_PATHWAY	15	0.92755	1.51405	0.0060024	0.130572	998	tags=20%, list=5%, signal=19%	AGT/CXCL10/CXCL8
REACTOME_UPTAKE_AND_ACTIONS_OF_BACTERIAL_TOXINS	REACTOME_UPTAKE_AND_ACTIONS_OF_BACTERIAL_TOXINS	29	0.879932	1.48956	0.00619579	0.130572	281	tags=14%, list=1%, signal=14%	HSP90AB1/EEF2/HSP90AA1/TXNRD1
REACTOME_RETINOID_CYCLE_DISEASE_EVENTS	REACTOME_RETINOID_CYCLE_DISEASE_EVENTS	13	-0.997014	-1.52373	0.00621118	0.130572	18	tags=23%, list=0%, signal=23%	RDH5/TTR/RBP4
REACTOME_SCAVENGING_OF_HEME_FROM_PLASMA	REACTOME_SCAVENGING_OF_HEME_FROM_PLASMA	13	-0.993263	-1.51799	0.00621118	0.130572	54	tags=46%, list=0%, signal=46%	HPR/HPX/AMBP/HP/APOA1/ALB
REACTOME_METABOLISM_OF_VITAMINS_AND_COFACTORS	REACTOME_METABOLISM_OF_VITAMINS_AND_COFACTORS	189	-0.913696	-1.60486	0.00638978	0.130572	151	tags=6%, list=1%, signal=6%	AOX1/GSTO1/CYP8B1/NNMT/APOA4/TTR/APOE/RBP4/APOA1/APOC3/APOA2
WP_MECHANOREGULATION_AND_PATHOLOGY_OF_YAPTAZ_VIA_HIPPO_AND_NONHIPPO_MECHANISMS	WP_MECHANOREGULATION_AND_PATHOLOGY_OF_YAPTAZ_VIA_HIPPO_AND_NONHIPPO_MECHANISMS	47	0.844369	1.48672	0.0065189	0.130572	668	tags=15%, list=3%, signal=14%	ACTB/ACTG1/YWHAQ/ITGB1/CTNNB1/ITGB5/CTNNA1
WP_TRANSLATION_FACTORS	WP_TRANSLATION_FACTORS	51	0.838886	1.48289	0.00662252	0.130572	995	tags=41%, list=5%, signal=39%	EEF1A1/EEF2/PABPC1/EEF1B2/EIF1/EIF3I/EIF6/EIF5A/EIF2S3/EIF4EBP1/EIF4G1/EIF3D/EIF4B/EIF4H/EIF4A2/EIF3E/EIF2S2/EIF3H/EIF2AK1/EIF3A/EIF3B
REACTOME_SIGNALING_BY_TYPE_1_INSULIN_LIKE_GROWTH_FACTOR_1_RECEPTOR_IGF1R_	REACTOME_SIGNALING_BY_TYPE_1_INSULIN_LIKE_GROWTH_FACTOR_1_RECEPTOR_IGF1R_	54	0.836678	1.48596	0.00664894	0.130572	1103	tags=15%, list=6%, signal=14%	IGF2/SHC1/TRIB3/FGFR4/GRB2/FGFR3/FGF19/NRAS
REACTOME_REGULATION_OF_MRNA_STABILITY_BY_PROTEINS_THAT_BIND_AU_RICH_ELEMENTS	REACTOME_REGULATION_OF_MRNA_STABILITY_BY_PROTEINS_THAT_BIND_AU_RICH_ELEMENTS	87	0.814358	1.52092	0.00667557	0.130572	1903	tags=54%, list=10%, signal=49%	PABPC1/HSPB1/HSPA8/PSMB4/RPS27A/PSMA7/UBC/PSMD4/YWHAZ/PSMB3/SET/UBA52/YWHAB/EIF4G1/PSMB5/PSMD2/PSMC4/KHSRP/MAPKAPK2/HSPA1A/PSMC3/ZFP36L1/PSMB1/PSMB8/PSMD3/PSMD8/PSMB2/PSME1/PSMB7/PSMD1/PSMC5/PSME3/HNRNPD/PSMC2/PSMB9/PSMD13/PSMF1/PSMA5/PSMA1/PSMD7/ZFP36/PSMD10/PSMD11/EXOSC5/ANP32A/PSMA3/PSMB6
REACTOME_TRANSCRIPTIONAL_REGULATION_BY_RUNX3	REACTOME_TRANSCRIPTIONAL_REGULATION_BY_RUNX3	96	0.796342	1.5042	0.00667557	0.130572	1903	tags=47%, list=10%, signal=42%	SPP1/PSMB4/RPS27A/PSMA7/UBC/PSMD4/PSMB3/UBA52/CDKN1A/PSMB5/CCND1/CTNNB1/PSMD2/CCN2/PSMC4/PSMC3/PSMB1/PSMB8/PSMD3/TGFB1/PSMD8/PSMB2/PSME1/BRD2/PSMB7/PSMD1/PSMC5/PSME3/KAT2A/TEAD2/PSMC2/PSMB9/PSMD13/PSMF1/PSMA5/PSMA1/PSMD7/SNW1/PSMD10/PSMD11/MYC/HES1/YAP1/PSMA3/PSMB6
REACTOME_EPH_EPHRIN_SIGNALING	REACTOME_EPH_EPHRIN_SIGNALING	92	0.813261	1.52416	0.00673854	0.130572	1774	tags=37%, list=9%, signal=34%	ACTB/ACTG1/RHOA/CFL1/MYL12B/MYH9/EFNA1/RAC1/APH1A/MYL6/AP2M1/ARPC3/CDC42/CLTA/ACTR2/ARPC1B/CLTC/ARPC1A/NCSTN/MYL12A/MMP9/AP2S1/ARPC2/ARPC4/SDC2/NCK2/AP2B1/MMP2/ARPC5/PSENEN/PAK2/SDCBP/WASL/EFNA4
REACTOME_PCP_CE_PATHWAY	REACTOME_PCP_CE_PATHWAY	92	0.80045	1.50015	0.00673854	0.130572	2485	tags=53%, list=13%, signal=47%	PFN1/RHOA/PSMB4/RPS27A/PSMA7/UBC/PSMD4/RAC1/PSMB3/UBA52/AP2M1/CLTA/PSMB5/CLTC/PSMD2/PSMC4/PSMC3/PSMB1/PSMB8/PSMD3/PSMD8/PSMB2/PSME1/AP2S1/PSMB7/PSMD1/PSMC5/PSME3/AP2B1/PSMC2/PSMB9/PSMD13/PSMF1/PSMA5/SCRIB/DVL3/PSMA1/PSMD7/DVL1/PSMD10/PSMD11/PSMA3/PSMB6/CLTB/AP2A1/PSMA4/PSMD12/FZD5/RAC2
REACTOME_PROTEIN_FOLDING	REACTOME_PROTEIN_FOLDING	101	0.796589	1.5116	0.00673854	0.130572	1794	tags=35%, list=9%, signal=32%	ACTB/CCT3/TUBB4B/GNG5/TUBA1B/PFDN2/CCT7/CCT6A/CCT4/GNB2/GNB1/CCT8/CCT5/CCT2/TCP1/TUBB2A/GBA/XRN2/PFDN5/NOP56/GNAI2/TUBA1C/TBCA/TUBA4A/FBXW5/TBCB/SPHK1/VBP1/STAT3/DCAF7/TUBA1A/PFDN1/CSNK2A1/ARL2/FKBP9
REACTOME_CHYLOMICRON_REMODELING	REACTOME_CHYLOMICRON_REMODELING	10	-0.994782	-1.49883	0.00675676	0.130572	83	tags=60%, list=0%, signal=60%	APOA5/APOA4/APOE/APOA1/APOC3/APOA2
REACTOME_HDL_REMODELING	REACTOME_HDL_REMODELING	10	-0.996397	-1.50126	0.00675676	0.130572	16	tags=50%, list=0%, signal=50%	LCAT/APOE/APOA1/APOC3/ALB
REACTOME_MAPK6_MAPK4_SIGNALING	REACTOME_MAPK6_MAPK4_SIGNALING	91	0.79712	1.49083	0.00675676	0.130572	2437	tags=52%, list=13%, signal=45%	HSPB1/PSMB4/RPS27A/PSMA7/UBC/PSMD4/RAC1/PSMB3/UBA52/CDC42/PSMB5/PSMD2/PSMC4/JUN/PSMC3/PSMB1/PSMB8/PSMD3/PSMD8/DNAJB1/PSMB2/PSME1/PSMB7/PSMD1/PSMC5/PSME3/MMP2/PSMC2/PSMB9/PSMD13/PSMF1/PSMA5/PSMA1/PSMD7/PAK2/PSMD10/PSMD11/ETV4/MYC/PSMA3/PSMB6/CDK1/MOV10/XPO1/PSMA4/MAPK6/PSMD12
REACTOME_SIGNALING_BY_VEGF	REACTOME_SIGNALING_BY_VEGF	106	0.795439	1.51292	0.00675676	0.130572	1540	tags=24%, list=8%, signal=22%	ACTB/ACTG1/HSPB1/HSP90AA1/RHOA/BRK1/RAC1/CDC42/TRIB3/VEGFB/CTNNB1/MAPKAPK2/CTNNA1/AAMP/JUP/CYBA/ITGAV/AHCYL1/NRAS/CTNND1/NCK2/VEGFA/SPHK1/WASF2/PAK2
REACTOME_TCR_SIGNALING	REACTOME_TCR_SIGNALING	117	0.773964	1.48176	0.00678426	0.130572	2478	tags=44%, list=13%, signal=39%	HLA-DRA/HLA-DRB1/PSMB4/RPS27A/PSMA7/UBC/PSMD4/HLA-DPB1/PSMB3/UBA52/PSMB5/HLA-DRB5/PSMD2/PSMC4/PSMC3/HLA-DPA1/PSMB1/VASP/PSMB8/PSMD3/PSMD8/PSMB2/PSME1/PSMB7/CDC34/PSMD1/PSMC5/PSME3/NFKBIA/PSMC2/PSMB9/PSMD13/PSMF1/PSMA5/PSMA1/PSMD7/PAK2/PSMD10/PSMD11/UBE2D2/CUL1/HLA-DQB1/HLA-DQA2/PSMA3/PSMB6/ENAH/HLA-DQA1/CSK/PSMA4/RELA/PSMD12/TAB2
KEGG_LEUKOCYTE_TRANSENDOTHELIAL_MIGRATION	KEGG_LEUKOCYTE_TRANSENDOTHELIAL_MIGRATION	116	0.798129	1.52476	0.00680272	0.130572	1275	tags=21%, list=7%, signal=19%	ACTB/ACTG1/RHOA/MYL12B/CLDN1/ACTN4/RAC1/ITGB1/MSN/CDC42/EZR/CTNNB1/MYL12A/ICAM1/CTNNA1/CD99/VASP/CYBA/MMP9/CLDN4/GNAI2/CTNND1/CXCR4/MMP2
REACTOME_L1CAM_INTERACTIONS	REACTOME_L1CAM_INTERACTIONS	121	0.825996	1.5885	0.00682128	0.130572	2087	tags=30%, list=11%, signal=27%	ACTB/ACTG1/HSPA8/CD24/TUBB4B/TUBA1B/RAC1/ITGB1/AP2M1/MSN/CLTA/EZR/CLTC/LAMC1/TUBB2A/ITGA5/LYPLA2/AP2S1/LAMB1/ITGAV/SPTBN1/TUBA1C/TUBA4A/ALCAM/AP2B1/SPTAN1/RPS6KA3/MAP2K2/TUBA1A/SDCBP/CSNK2A1/NRP1/MAPK3/CSNK2B/TUBA3C/RDX
WP_OVERVIEW_OF_NANOPARTICLE_EFFECTS	WP_OVERVIEW_OF_NANOPARTICLE_EFFECTS	19	0.898346	1.49019	0.00716846	0.130572	1013	tags=32%, list=5%, signal=30%	FN1/CRP/HMOX1/COL4A1/CXCL8/BAX
REACTOME_CELL_EXTRACELLULAR_MATRIX_INTERACTIONS	REACTOME_CELL_EXTRACELLULAR_MATRIX_INTERACTIONS	18	0.909551	1.49671	0.00722892	0.130572	358	tags=22%, list=2%, signal=22%	ACTB/ACTG1/ITGB1/FLNA
BIOCARTA_TH1TH2_PATHWAY	BIOCARTA_TH1TH2_PATHWAY	21	0.901103	1.49178	0.00724638	0.130572	756	tags=19%, list=4%, signal=18%	HLA-DRA/HLA-DRB1/HLA-DRB5/IFNGR2
REACTOME_PROTEIN_METHYLATION	REACTOME_PROTEIN_METHYLATION	17	0.921667	1.5045	0.00727273	0.130572	410	tags=29%, list=2%, signal=29%	EEF1A1/EEF2/RPS2/HSPA8/VCP
REACTOME_FORMATION_OF_TUBULIN_FOLDING_INTERMEDIATES_BY_CCT_TRIC	REACTOME_FORMATION_OF_TUBULIN_FOLDING_INTERMEDIATES_BY_CCT_TRIC	26	0.877011	1.47216	0.00736196	0.130572	1602	tags=54%, list=8%, signal=49%	CCT3/TUBB4B/TUBA1B/CCT7/CCT6A/CCT4/CCT8/CCT5/CCT2/TCP1/TUBB2A/TUBA1C/TUBA4A/TUBA1A
REACTOME_RHO_GTPASES_ACTIVATE_WASPS_AND_WAVES	REACTOME_RHO_GTPASES_ACTIVATE_WASPS_AND_WAVES	36	0.862482	1.49618	0.00768246	0.130572	582	tags=28%, list=3%, signal=27%	ACTB/ACTG1/BRK1/RAC1/ARPC3/CDC42/ACTR2/ARPC1B/ARPC1A/GRB2
REACTOME_VISUAL_PHOTOTRANSDUCTION	REACTOME_VISUAL_PHOTOTRANSDUCTION	100	-0.945209	-1.63798	0.00769231	0.130572	64	tags=9%, list=0%, signal=9%	RDH16/HSD17B6/APOA4/TTR/APOE/RBP4/APOA1/APOC3/APOA2
REACTOME_HSF1_DEPENDENT_TRANSACTIVATION	REACTOME_HSF1_DEPENDENT_TRANSACTIVATION	38	0.849947	1.48066	0.00784314	0.130572	1155	tags=32%, list=6%, signal=30%	HSP90AB1/HSPB1/HSPA8/HSP90AA1/PTGES3/SERPINH1/HSPA1B/HSPA1A/MRPL18/DNAJB1/TNFRSF21/FKBP4
WP_STRIATED_MUSCLE_CONTRACTION_PATHWAY	WP_STRIATED_MUSCLE_CONTRACTION_PATHWAY	38	0.858824	1.49612	0.00784314	0.130572	542	tags=13%, list=3%, signal=13%	ACTG1/ACTN4/VIM/TPM3/TPM4
WP_FAS_LIGAND_FASL_PATHWAY_AND_STRESS_INDUCTION_OF_HEAT_SHOCK_PROTEINS_HSP_REGULATION	WP_FAS_LIGAND_FASL_PATHWAY_AND_STRESS_INDUCTION_OF_HEAT_SHOCK_PROTEINS_HSP_REGULATION	42	0.848148	1.48367	0.0078534	0.130572	820	tags=19%, list=4%, signal=18%	ACTB/ACTG1/HSPB1/LMNA/JUN/MAPKAPK2/PARP1/ARHGDIB
KEGG_PATHOGENIC_ESCHERICHIA_COLI_INFECTION	KEGG_PATHOGENIC_ESCHERICHIA_COLI_INFECTION	55	0.829623	1.47926	0.00792602	0.130572	1274	tags=49%, list=7%, signal=46%	ACTB/ACTG1/TUBB/RHOA/KRT18/TUBB4B/CLDN1/NCL/YWHAQ/TUBA1B/YWHAZ/ITGB1/ARPC3/CDC42/ARPC1B/EZR/CTNNB1/ARPC1A/TUBB2A/CTTN/ARPC2/LY96/ARPC4/TUBA1C/TUBA4A/NCK2/CDH1
PID_FGF_PATHWAY	PID_FGF_PATHWAY	55	0.817719	1.45804	0.00792602	0.130572	2576	tags=42%, list=13%, signal=36%	SPP1/STAT1/SHC1/FGFR4/GRB2/JUN/FGFR3/FGF19/MMP9/CTTN/CTNND1/SDC2/CDH2/CDH1/FGFR2/PTPN11/MAPK3/MET/PLAU/SRC/KLB/MAPK1/PAK4
WP_PATHOGENIC_ESCHERICHIA_COLI_INFECTION	WP_PATHOGENIC_ESCHERICHIA_COLI_INFECTION	55	0.829623	1.47926	0.00792602	0.130572	1274	tags=49%, list=7%, signal=46%	ACTB/ACTG1/TUBB/RHOA/KRT18/TUBB4B/CLDN1/NCL/YWHAQ/TUBA1B/YWHAZ/ITGB1/ARPC3/CDC42/ARPC1B/EZR/CTNNB1/ARPC1A/TUBB2A/CTTN/ARPC2/LY96/ARPC4/TUBA1C/TUBA4A/NCK2/CDH1
WP_CARDIAC_PROGENITOR_DIFFERENTIATION	WP_CARDIAC_PROGENITOR_DIFFERENTIATION	53	0.828192	1.47016	0.00794702	0.130572	1792	tags=13%, list=9%, signal=12%	IGF2/DKK1/ANPEP/TGFB1/CXCR4/SIRPA/FOXA2
REACTOME_PARASITE_INFECTION	REACTOME_PARASITE_INFECTION	59	0.821743	1.47111	0.00798935	0.130572	1081	tags=24%, list=6%, signal=22%	ACTB/ACTG1/MYH9/BRK1/RAC1/ARPC3/CDC42/ACTR2/ARPC1B/ARPC1A/GRB2/ARPC2/FCGR3A/ARPC4
REACTOME_SCF_SKP2_MEDIATED_DEGRADATION_OF_P27_P21	REACTOME_SCF_SKP2_MEDIATED_DEGRADATION_OF_P27_P21	60	0.819311	1.47048	0.008	0.130572	2503	tags=72%, list=13%, signal=62%	PSMB4/RPS27A/PSMA7/UBC/PSMD4/PSMB3/UBA52/CDKN1A/PSMB5/CCND1/PSMD2/PSMC4/PSMC3/PSMB1/PSMB8/PSMD3/CDK4/PSMD8/PSMB2/PSME1/PSMB7/PSMD1/PSMC5/PSME3/PSMC2/PSMB9/PSMD13/PSMF1/PSMA5/PSMA1/PSMD7/CKS1B/PSMD10/PSMD11/CUL1/PSMA3/PSMB6/SKP2/CCNA2/CDKN1B/PSMA4/PSMD12/CDK2
REACTOME_DEGRADATION_OF_DVL	REACTOME_DEGRADATION_OF_DVL	57	0.81441	1.44809	0.00802139	0.130572	2481	tags=67%, list=13%, signal=58%	PSMB4/RPS27A/PSMA7/UBC/PSMD4/PSMB3/UBA52/PSMB5/PSMD2/PSMC4/PSMC3/PSMB1/PSMB8/PSMD3/PSMD8/PSMB2/PSME1/PSMB7/PSMD1/PSMC5/PSME3/PSMC2/PSMB9/PSMD13/PSMF1/PSMA5/DVL3/PSMA1/PSMD7/DVL1/PSMD10/PSMD11/PSMA3/PSMB6/KLHL12/PSMA4/PSMD12/RBX1
REACTOME_HSP90_CHAPERONE_CYCLE_FOR_STEROID_HORMONE_RECEPTORS_SHR_	REACTOME_HSP90_CHAPERONE_CYCLE_FOR_STEROID_HORMONE_RECEPTORS_SHR_	57	0.827427	1.47124	0.00802139	0.130572	2175	tags=44%, list=11%, signal=39%	HSP90AB1/HSPA8/HSP90AA1/TUBB4B/PTGES3/TUBA1B/CAPZB/DNAJA1/STIP1/DYNLL1/HSPA1B/HSPA1A/TUBB2A/CAPZA1/DNAJB1/DCTN2/TUBA1C/FKBP4/TUBA4A/DYNC1H1/TUBA1A/ACTR1A/TUBA3C/DYNLL2/DYNC1I2
REACTOME_UCH_PROTEINASES	REACTOME_UCH_PROTEINASES	102	0.792604	1.50573	0.00807537	0.130572	1924	tags=39%, list=10%, signal=35%	ACTB/PSMB4/RPS27A/PSMA7/UBC/PSMD4/PSMB3/UBA52/ADRM1/PSMB5/PSMD2/PSMC4/PSMC3/PSMB1/PSMB8/PSMD3/TGFB1/PSMD8/PSMB2/PSME1/UCHL1/PSMB7/H2AC6/PSMD1/PSMC5/PSME3/PSMC2/PSMB9/PSMD13/PSMF1/PSMA5/PSMA1/PSMD7/MCRS1/PSMD10/PSMD11/PSMA3/BAP1/PSMB6/ACTL6A
WP_VITAMIN_B12_METABOLISM	WP_VITAMIN_B12_METABOLISM	50	-0.967721	-1.76518	0.00809717	0.130572	108	tags=20%, list=1%, signal=20%	SOD1/PLG/SAA4/MAT1A/F2/SAA2/APOE/SAA1/APOA1/ALB
KEGG_PPAR_SIGNALING_PATHWAY	KEGG_PPAR_SIGNALING_PATHWAY	69	-0.957409	-1.73093	0.00813008	0.130572	159	tags=28%, list=1%, signal=27%	SCP2/FABP4/EHHADH/CYP4A22/ACSL1/SLC27A2/ANGPTL4/PCK2/SLC27A5/CYP4A11/CYP8B1/PCK1/CYP27A1/APOA5/FABP1/HMGCS2/APOA1/APOC3/APOA2
REACTOME_MHC_CLASS_II_ANTIGEN_PRESENTATION	REACTOME_MHC_CLASS_II_ANTIGEN_PRESENTATION	124	0.787602	1.52681	0.00813008	0.130572	1841	tags=35%, list=10%, signal=32%	HLA-DRA/CD74/CTSD/HLA-DRB1/CANX/CTSB/ARF1/TUBB4B/RAB7A/TUBA1B/HLA-DPB1/AP2M1/CTSA/CAPZB/CLTA/CTSL/HLA-DRB5/CLTC/DYNLL1/CTSS/HLA-DPA1/TUBB2A/CAPZA1/HLA-DMA/AP2S1/DCTN2/TUBA1C/KIF5B/TUBA4A/LGMN/CTSH/AP2B1/AP1S1/SEC13/DYNC1H1/CTSC/TUBA1A/ACTR1B/HLA-DQB1/HLA-DQA2/AP1B1/SEC31A/ACTR1A
REACTOME_TRANSCRIPTIONAL_REGULATION_BY_RUNX2	REACTOME_TRANSCRIPTIONAL_REGULATION_BY_RUNX2	120	0.769937	1.48106	0.00814111	0.130572	2774	tags=50%, list=14%, signal=43%	PSMB4/COL1A1/RPS27A/PSMA7/UBC/PSMD4/STAT1/PSMB3/UBA52/CDKN1A/PSMB5/CCND1/PSMD2/PSMC4/PSMC3/PSMB1/LGALS3/ITGA5/PSMB8/PSMD3/CDK4/PSMD8/PSMB2/PSME1/SOX9/CCNB1/PSMB7/BAX/PSMD1/PSMC5/PSME3/PSMC2/PSMB9/PSMD13/PSMF1/PSMA5/PSMA1/PSMD7/PSMD10/PSMD11/CUL1/HES1/YAP1/PSMA3/PSMB6/MAPK3/CDK1/SRC/SKP2/PSMA4/YES1/PSMD12/ABL1/RBX1/MAPK1/RBM14/WWP1/WWTR1/STUB1/PSMD14
KEGG_SPLICEOSOME	KEGG_SPLICEOSOME	126	0.768776	1.49004	0.00817439	0.130572	3372	tags=71%, list=18%, signal=59%	SNRPB/HSPA8/SNRPD2/HNRNPA1/HNRNPK/PCBP1/SNRPC/SF3B4/SF3B5/DDX5/HNRNPU/PRPF19/HNRNPA3/ALYREF/SNRPE/HNRNPC/PRPF6/SF3B6/SRSF1/SRSF2/U2AF2/LSM4/HSPA1B/HSPA1A/HNRNPM/LSM2/SNU13/ZMAT2/SNRNP70/SF3B1/SNRPD3/SRSF3/SNRNP200/SNRPA/SF3A2/PUF60/BCAS2/SRSF6/RBMX/PPIL1/SRSF9/SRSF4/MAGOH/DDX23/PHF5A/SF3B2/SNRPG/SNRPB2/SRSF7/SF3A3/EIF4A3/SNW1/SF3A1/PRPF31/PQBP1/RBM8A/NCBP2/BUD31/SART1/PPIH/SNRPF/LSM7/EFTUD2/PRPF8…
WP_MRNA_PROCESSING	WP_MRNA_PROCESSING	126	0.769533	1.49151	0.00817439	0.130572	3361	tags=71%, list=18%, signal=59%	YBX1/SNRPB/SNRPD2/HNRNPA1/HNRNPK/HNRNPA2B1/NONO/SF3B4/SF3B5/HNRNPU/HNRNPAB/SNRPE/HNRNPC/PRPF6/SRSF1/SRSF2/U2AF2/PTBP1/PCBP2/HNRNPM/SFPQ/SNRPN/PPM1G/TMED10/LSM2/SNU13/DNAJC8/DHX9/SNRNP70/SF3B1/HNRNPL/HNRNPH1/SNRPD3/DDX1/XRN2/HNRNPH2/SRSF3/SNRPA/SF3A2/FUS/SRSF6/RBMX/PRMT1/HNRNPD/SRSF9/SRSF4/PHF5A/SF3B2/SNRPG/RBM39/SNRPB2/SRSF7/SF3A3/SF3A1/SUPT5H/PABPN1/CD2BP2/CPSF1/HNRNPR/NCBP2/CLK2/POLR2A/SNRPF/LS…
KEGG_LYSOSOME	KEGG_LYSOSOME	121	0.780238	1.5005	0.00818554	0.130572	2028	tags=40%, list=11%, signal=36%	PSAP/CTSD/CD63/CTSB/LAPTM4A/LAPTM4B/CTSZ/TPP1/CTSA/CLTA/NEU1/CTSL/LAPTM5/CLTC/PPT1/GNS/NPC2/LAMP2/CTSS/CD164/SCARB2/GAA/ATP6V0B/ATP6AP1/GBA/DNASE2/FUCA1/HEXB/LIPA/LGMN/TCIRG1/AP3D1/CTSH/ATP6V0C/AP1S1/GM2A/GLB1/CTSC/GUSB/IGF2R/ASAH1/SLC17A5/AP1B1/M6PR/CLTB/GLA/ACP5/MAN2B1
BIOCARTA_NPP1_PATHWAY	BIOCARTA_NPP1_PATHWAY	10	0.952912	1.49638	0.00819672	0.130572	691	tags=30%, list=4%, signal=29%	SPP1/COL4A2/COL4A1
REACTOME_BETA_CATENIN_INDEPENDENT_WNT_SIGNALING	REACTOME_BETA_CATENIN_INDEPENDENT_WNT_SIGNALING	146	0.765932	1.50659	0.00826446	0.130572	2485	tags=39%, list=13%, signal=34%	PFN1/RHOA/PSMB4/RPS27A/GNG5/PSMA7/UBC/PSMD4/RAC1/PSMB3/UBA52/AP2M1/GNB2/CLTA/GNB1/PSMB5/CTNNB1/CLTC/PSMD2/PSMC4/PSMC3/PSMB1/PSMB8/PSMD3/PSMD8/PSMB2/PSME1/AP2S1/PSMB7/PSMD1/PSMC5/PSME3/AP2B1/PSMC2/PSMB9/PSMD13/PSMF1/PSMA5/SCRIB/DVL3/PSMA1/PSMD7/DVL1/PSMD10/PSMD11/MYC/PSMA3/PSMB6/CLTB/MOV10/AP2A1/PSMA4/PPP3R1/GNG12/PSMD12/FZD5/RAC2
BIOCARTA_MTA3_PATHWAY	BIOCARTA_MTA3_PATHWAY	18	0.905932	1.49076	0.00843373	0.130572	83	tags=22%, list=0%, signal=22%	GAPDH/CTSD/HSPB1/ALDOA
WP_PATHOGENESIS_OF_SARSCOV2_MEDIATED_BY_NSP9NSP10_COMPLEX	WP_PATHOGENESIS_OF_SARSCOV2_MEDIATED_BY_NSP9NSP10_COMPLEX	21	0.893586	1.47933	0.00845411	0.130572	465	tags=19%, list=2%, signal=19%	HLA-DRA/HLA-DRB1/CRP/HLA-DRB5
BIOCARTA_NKCELLS_PATHWAY	BIOCARTA_NKCELLS_PATHWAY	20	0.893521	1.47243	0.00846433	0.130572	294	tags=20%, list=2%, signal=20%	HLA-A/B2M/RAC1/ITGB1
REACTOME_FORMATION_OF_FIBRIN_CLOT_CLOTTING_CASCADE_	REACTOME_FORMATION_OF_FIBRIN_CLOT_CLOTTING_CASCADE_	39	-0.969446	-1.70013	0.00851064	0.130572	315	tags=41%, list=2%, signal=40%	F7/SERPINA5/KLKB1/F13B/F10/PROC/SERPIND1/F9/F12/F2/SERPING1/KNG1/FGG/FGB/SERPINC1/FGA
REACTOME_NR1H3_NR1H2_REGULATE_GENE_EXPRESSION_LINKED_TO_CHOLESTEROL_TRANSPORT_AND_EFFLUX	REACTOME_NR1H3_NR1H2_REGULATE_GENE_EXPRESSION_LINKED_TO_CHOLESTEROL_TRANSPORT_AND_EFFLUX	37	-0.969021	-1.67776	0.00881057	0.130572	16	tags=8%, list=0%, signal=8%	CETP/APOE/APOC1
REACTOME_KERATINIZATION	REACTOME_KERATINIZATION	216	0.787583	1.6062	0.00892857	0.130572	1248	tags=6%, list=7%, signal=6%	KRT8/KRT18/CAPNS1/KRT19/PERP/JUP/DSP/KRT23/DSG2/PI3/CAPN1/KRT20/ST14
SIG_REGULATION_OF_THE_ACTIN_CYTOSKELETON_BY_RHO_GTPASES	SIG_REGULATION_OF_THE_ACTIN_CYTOSKELETON_BY_RHO_GTPASES	35	0.86104	1.48139	0.00897436	0.130572	1754	tags=40%, list=9%, signal=36%	ACTG1/RPS4X/PFN1/CFL1/FLNA/CDC42/GDI2/ACTR2/VASP/FSCN1/PAK2/GDI1/PFN2/WASL
REACTOME_DAP12_INTERACTIONS	REACTOME_DAP12_INTERACTIONS	39	0.853749	1.49053	0.00912647	0.130572	582	tags=21%, list=3%, signal=20%	HLA-B/HLA-C/B2M/HLA-E/RAC1/SHC1/TYROBP/GRB2
KEGG_ADHERENS_JUNCTION	KEGG_ADHERENS_JUNCTION	73	0.796609	1.45997	0.00919842	0.130572	2512	tags=37%, list=13%, signal=32%	ACTB/ACTG1/RHOA/ACTN4/RAC1/PTPRF/CDC42/CTNNB1/NECTIN2/CTNNA1/CTNND1/ACP1/CDH1/ACTN1/WASF2/CSNK2A1/WASL/MAPK3/CSNK2B/MET/SRC/PTPN1/PARD3/YES1/TGFBR2/RAC2/MAPK1
REACTOME_SELECTIVE_AUTOPHAGY	REACTOME_SELECTIVE_AUTOPHAGY	82	0.785656	1.46169	0.00921053	0.130572	2178	tags=41%, list=11%, signal=37%	SQSTM1/HSPA8/HSP90AA1/RPS27A/TUBB4B/UBC/VDAC1/TUBA1B/TOMM20/PLIN2/VIM/UBA52/VCP/DYNLL1/PARK7/TUBB2A/TOMM7/PLIN3/TOMM40/TOMM22/TUBA1C/MFN2/TUBA4A/DYNC1H1/HSF1/TUBA1A/CSNK2A1/NBR1/TOMM70/CSNK2B/TUBA3C/DYNLL2/DYNC1I2/SRC
REACTOME_SIGNALING_BY_NOTCH4	REACTOME_SIGNALING_BY_NOTCH4	82	0.777673	1.44684	0.00921053	0.130572	2481	tags=55%, list=13%, signal=48%	PSMB4/RPS27A/PSMA7/UBC/PSMD4/YWHAZ/APH1A/PSMB3/UBA52/PSMB5/PSMD2/NCSTN/PSMC4/PSMC3/PSMB1/PSMB8/PSMD3/PSMD8/PSMB2/PSME1/PSMB7/PSMD1/PSMC5/PSME3/KAT2A/PSMC2/PSMB9/PSMD13/PSMF1/PSMA5/PSENEN/PSMA1/PSMD7/SNW1/PSMD10/PSMD11/CUL1/HES1/PSMA3/PSMB6/TACC3/JAG1/PSMA4/PSMD12/RBX1
REACTOME_ASSEMBLY_OF_THE_PRE_REPLICATIVE_COMPLEX	REACTOME_ASSEMBLY_OF_THE_PRE_REPLICATIVE_COMPLEX	68	0.810571	1.47531	0.00923483	0.130572	1903	tags=59%, list=10%, signal=53%	PSMB4/RPS27A/PSMA7/UBC/PSMD4/PSMB3/UBA52/MCM3/PSMB5/PSMD2/PSMC4/MCM7/PSMC3/PSMB1/PSMB8/PSMD3/PSMD8/PSMB2/PSME1/GMNN/PSMB7/MCM2/PSMD1/PSMC5/PSME3/MCM6/PSMC2/PSMB9/PSMD13/PSMF1/PSMA5/PSMA1/PSMD7/MCM4/E2F1/PSMD10/MCM5/PSMD11/PSMA3/PSMB6
REACTOME_CYCLIN_A_CDK2_ASSOCIATED_EVENTS_AT_S_PHASE_ENTRY	REACTOME_CYCLIN_A_CDK2_ASSOCIATED_EVENTS_AT_S_PHASE_ENTRY	85	0.783229	1.46185	0.00923483	0.130572	2503	tags=58%, list=13%, signal=50%	PSMB4/RPS27A/PSMA7/UBC/PSMD4/PSMB3/UBA52/CDKN1A/PSMB5/CCND1/PSMD2/PSMC4/PSMC3/PSMB1/PSMB8/PSMD3/CDK4/PSMD8/PSMB2/PSME1/CDC25B/PSMB7/PSMD1/PSMC5/PSME3/TFDP1/PSMC2/PSMB9/PSMD13/PSMF1/PSMA5/PSMA1/PSMD7/E2F1/CKS1B/PSMD10/RBBP4/PSMD11/CUL1/MYC/PSMA3/PSMB6/E2F4/SKP2/CCNA2/CDKN1B/PSMA4/PSMD12/CDK2
REACTOME_DEGRADATION_OF_AXIN	REACTOME_DEGRADATION_OF_AXIN	55	0.812858	1.44937	0.00924703	0.130572	1903	tags=58%, list=10%, signal=53%	PSMB4/RPS27A/PSMA7/UBC/PSMD4/PSMB3/UBA52/PSMB5/PSMD2/PSMC4/PSMC3/PSMB1/PSMB8/PSMD3/PSMD8/PSMB2/PSME1/PSMB7/PSMD1/PSMC5/PSME3/PSMC2/PSMB9/PSMD13/PSMF1/PSMA5/PSMA1/PSMD7/PSMD10/PSMD11/PSMA3/PSMB6
REACTOME_DEFECTIVE_CFTR_CAUSES_CYSTIC_FIBROSIS	REACTOME_DEFECTIVE_CFTR_CAUSES_CYSTIC_FIBROSIS	61	0.815579	1.46222	0.00930851	0.130572	1903	tags=59%, list=10%, signal=53%	PSMB4/RPS27A/PSMA7/UBC/PSMD4/PSMB3/UBA52/VCP/PSMB5/PSMD2/RNF5/PSMC4/OS9/PSMC3/PSMB1/PSMB8/PSMD3/PSMD8/PSMB2/PSME1/ERLEC1/PSMB7/PSMD1/PSMC5/PSME3/PSMC2/PSMB9/PSMD13/PSMF1/PSMA5/PSMA1/PSMD7/PSMD10/PSMD11/PSMA3/PSMB6
REACTOME_NEGATIVE_REGULATION_OF_NOTCH4_SIGNALING	REACTOME_NEGATIVE_REGULATION_OF_NOTCH4_SIGNALING	54	0.818314	1.45334	0.00930851	0.130572	2481	tags=70%, list=13%, signal=61%	PSMB4/RPS27A/PSMA7/UBC/PSMD4/YWHAZ/PSMB3/UBA52/PSMB5/PSMD2/PSMC4/PSMC3/PSMB1/PSMB8/PSMD3/PSMD8/PSMB2/PSME1/PSMB7/PSMD1/PSMC5/PSME3/PSMC2/PSMB9/PSMD13/PSMF1/PSMA5/PSMA1/PSMD7/PSMD10/PSMD11/CUL1/PSMA3/PSMB6/TACC3/PSMA4/PSMD12/RBX1
REACTOME_B_WICH_COMPLEX_POSITIVELY_REGULATES_RRNA_EXPRESSION	REACTOME_B_WICH_COMPLEX_POSITIVELY_REGULATES_RRNA_EXPRESSION	89	0.785747	1.4702	0.00933333	0.130572	2017	tags=19%, list=11%, signal=17%	ACTB/H2AZ1/H3-3B/H2AX/DEK/H2BC12/SF3B1/POLR2L/H2AZ2/H2AC6/KAT2A/POLR2K/MYO1C/H2BC5/BAZ1B/DDX21/POLR2H
REACTOME_ANTIGEN_PROCESSING_CROSS_PRESENTATION	REACTOME_ANTIGEN_PROCESSING_CROSS_PRESENTATION	99	0.7792	1.47821	0.0094086	0.130572	1649	tags=51%, list=9%, signal=46%	HLA-A/CALR/HLA-B/HLA-C/B2M/PSMB4/HLA-E/RPS27A/PDIA3/SEC61A1/PSMA7/UBC/PSMD4/PSMB3/UBA52/PSMB5/CTSL/TAPBP/PSMD2/PSMC4/VAMP8/CTSS/PSMC3/ITGB5/PSMB1/TAP1/PSMB8/PSMD3/PSMD8/PSMB2/CYBA/PSME1/SEC61B/ITGAV/PSMB7/VAMP3/LY96/PSMD1/PSMC5/PSME3/SEC61G/PSMC2/PSMB9/PSMD13/PSMF1/PSMA5/PSMA1/PSMD7/PSMD10/PSMD11
REACTOME_COLLAGEN_FORMATION	REACTOME_COLLAGEN_FORMATION	90	0.783763	1.46515	0.00944669	0.130572	1443	tags=26%, list=8%, signal=24%	P4HB/CTSB/COL3A1/COL1A1/PPIB/CD151/PLOD1/COL1A2/CTSL/SERPINH1/COL4A2/CTSS/COL4A1/COL6A2/COL6A1/MMP9/MMP7/PLOD2/COLGALT1/CRTAP/PLOD3/LOXL4/PLEC
BIOCARTA_ACE2_PATHWAY	BIOCARTA_ACE2_PATHWAY	13	0.936342	1.50598	0.00951249	0.130572	691	tags=23%, list=4%, signal=22%	AGT/COL4A2/COL4A1
BIOCARTA_MHC_PATHWAY	BIOCARTA_MHC_PATHWAY	12	0.940564	1.50276	0.00953516	0.130572	719	tags=75%, list=4%, signal=72%	HLA-DRA/CD74/HLA-A/HLA-DRB1/B2M/PSMB5/HLA-DRB5/TAP1/PSMB8
REACTOME_FORMATION_OF_THE_CORNIFIED_ENVELOPE	REACTOME_FORMATION_OF_THE_CORNIFIED_ENVELOPE	128	0.791613	1.53896	0.0095498	0.130572	1248	tags=10%, list=7%, signal=10%	KRT8/KRT18/CAPNS1/KRT19/PERP/JUP/DSP/KRT23/DSG2/PI3/CAPN1/KRT20/ST14
REACTOME_RUNX1_REGULATES_TRANSCRIPTION_OF_GENES_INVOLVED_IN_DIFFERENTIATION_OF_HSCS	REACTOME_RUNX1_REGULATES_TRANSCRIPTION_OF_GENES_INVOLVED_IN_DIFFERENTIATION_OF_HSCS	128	0.777821	1.51215	0.0095498	0.130572	2468	tags=36%, list=13%, signal=32%	PSMB4/RPS27A/H2AZ1/PSMA7/UBC/PSMD4/PSMB3/H3-3B/UBA52/PSMB5/PSMD2/PSMC4/H2AX/PSMC3/PSMB1/PSMB8/PSMD3/PSMD8/PSMB2/PSME1/H2BC12/PSMB7/H2AZ2/H2AC6/PSMD1/PSMC5/PSME3/PSMC2/PSMB9/PSMD13/PSMF1/PSMA5/PSMA1/PSMD7/PSMD10/PSMD11/YAP1/PSMA3/H2BC5/PSMB6/LDB1/TCF3/PSMA4/PSMD12/SPI1/ABL1
WP_EBOLA_VIRUS_PATHWAY_ON_HOST	WP_EBOLA_VIRUS_PATHWAY_ON_HOST	129	0.778296	1.51387	0.00956284	0.130572	706	tags=21%, list=4%, signal=20%	ACTB/ACTG1/HLA-DRA/HLA-A/HLA-DRB1/HLA-B/HLA-C/CTSB/RHOA/HLA-E/ACTN4/RAB7A/STAT1/RAC1/HLA-DPB1/ITGB1/FLNA/CDC42/CLTA/CTSL/HLA-DRB5/CLTC/RHOC/NPC2/HLA-DPA1/HLA-DMA/ITGA5
KEGG_CELL_ADHESION_MOLECULES_CAMS	KEGG_CELL_ADHESION_MOLECULES_CAMS	131	0.781589	1.51802	0.00961538	0.130572	1730	tags=21%, list=9%, signal=20%	HLA-DRA/HLA-A/HLA-DRB1/HLA-B/HLA-C/HLA-E/CLDN1/HLA-DPB1/ITGB1/PTPRF/HLA-DRB5/NECTIN2/ICAM1/HLA-DPA1/CD99/HLA-DMA/CLDN4/SDC4/ITGAV/MPZL1/SDC2/ALCAM/CDH2/CDH1/CD276/ITGA6/HLA-DQB1/HLA-DQA2
REACTOME_HOST_INTERACTIONS_OF_HIV_FACTORS	REACTOME_HOST_INTERACTIONS_OF_HIV_FACTORS	131	0.769677	1.49488	0.00961538	0.130572	2481	tags=48%, list=13%, signal=42%	HLA-A/SLC25A6/SLC25A5/NPM1/B2M/ARF1/PSMB4/RPS27A/HMGA1/PSMA7/UBC/PSMD4/RAC1/PPIA/PSMB3/UBA52/AP2M1/RAN/BANF1/PSMB5/PSMD2/PSMC4/RANGAP1/PSMC3/KPNB1/PSMB1/PSMB8/PSMD3/PSMD8/PSMB2/PSME1/AP2S1/PSMB7/PSMD1/PSMC5/PSME3/AP2B1/AP1S1/PSMC2/SEC13/PSMB9/PSMD13/PSMF1/PSMA5/PSMA1/PSMD7/PAK2/PSMD10/PSMD11/NUP210/NUP62/AP1B1/RANBP1/PSMA3/PSMB6/RCC1/XPO1/AP2A1/TPR/PSMA4/AP1M2/PSMD12/RBX1
WP_BRAINDERIVED_NEUROTROPHIC_FACTOR_BDNF_SIGNALING_PATHWAY	WP_BRAINDERIVED_NEUROTROPHIC_FACTOR_BDNF_SIGNALING_PATHWAY	144	0.771896	1.51482	0.00965517	0.130572	2671	tags=29%, list=14%, signal=25%	SPP1/RPS6/EEF2/SQSTM1/YBX1/RACK1/CFL1/STAT1/RAC1/SHC1/PTPRF/MARCKS/CDC42/EIF4EBP1/CTNNB1/GRB2/JUN/EIF2S2/RHOG/NCK2/CDH2/NFKBIA/RPS6KA3/MAP2K2/STAT3/PPP2CA/CSNK2A1/SIRPA/PTPN11/RAF1/MAPK3/PRKCD/SRC/HRAS/BAD/RELA/MAPK1/VAV2/CASP3/RAP1A/PRKAA1/MAP2K1
WP_NRF2_PATHWAY	WP_NRF2_PATHWAY	144	0.776283	1.52343	0.00965517	0.130572	457	tags=13%, list=2%, signal=13%	FTL/HSP90AB1/FTH1/PRDX1/CES1/SQSTM1/TXN/GPX2/HSP90AA1/NQO1/ALDH3A1/SLC39A7/SLC39A1/PGD/TXNRD1/G6PD/HMOX1/PTGR1/GSR
KEGG_RENIN_ANGIOTENSIN_SYSTEM	KEGG_RENIN_ANGIOTENSIN_SYSTEM	17	0.914214	1.49233	0.00969697	0.130572	696	tags=18%, list=4%, signal=17%	AGT/CTSA/ANPEP
REACTOME_INFECTION_WITH_MYCOBACTERIUM_TUBERCULOSIS	REACTOME_INFECTION_WITH_MYCOBACTERIUM_TUBERCULOSIS	27	0.863323	1.45575	0.0098401	0.131616	676	tags=33%, list=4%, signal=32%	ENO1/B2M/RPS27A/PGK1/UBC/RAB7A/UBA52/KPNB1/SFPQ
REACTOME_MITOTIC_G2_G2_M_PHASES	REACTOME_MITOTIC_G2_G2_M_PHASES	199	0.754277	1.52156	0.010279	0.13355	2503	tags=41%, list=13%, signal=36%	HSP90AB1/TUBB/HSP90AA1/PSMB4/RPS27A/TUBB4B/PSMA7/UBC/PSMD4/TUBA1B/PSMB3/UBA52/YWHAE/YWHAG/CDKN1A/PSMB5/PSMD2/MAPRE1/PSMC4/DYNLL1/PSMC3/PSMB1/TUBB2A/PSMB8/PSMD3/PSMD8/PSMB2/PSME1/SSNA1/MYBL2/CDC25B/TUBG1/PPP2R1A/TPX2/PPP1CB/CCNB1/PSMB7/DCTN2/TUBA1C/OPTN/PSMD1/PSMC5/PSME3/TUBA4A/MZT2B/PSMC2/PSMB9/PSMD13/PSMF1/PSMA5/DYNC1H1/PSMA1/CETN2/PSMD7/E2F1/PSMD10/TUBA1A/RBBP4/PSMD11/CUL1/PPP2CA/CSNK1D/ACTR1A/…
REACTOME_ORC1_REMOVAL_FROM_CHROMATIN	REACTOME_ORC1_REMOVAL_FROM_CHROMATIN	71	0.794322	1.45647	0.0104987	0.13355	2503	tags=63%, list=13%, signal=55%	PSMB4/RPS27A/PSMA7/UBC/PSMD4/PSMB3/UBA52/MCM3/PSMB5/PSMD2/PSMC4/MCM7/PSMC3/PSMB1/PSMB8/PSMD3/PSMD8/PSMB2/PSME1/PSMB7/MCM2/PSMD1/PSMC5/PSME3/MCM6/PSMC2/PSMB9/PSMD13/PSMF1/PSMA5/PSMA1/PSMD7/MCM4/PSMD10/MCM5/PSMD11/CUL1/PSMA3/PSMB6/SKP2/CCNA2/PSMA4/PSMD12/RBX1/CDK2
WP_PARKINUBIQUITIN_PROTEASOMAL_SYSTEM_PATHWAY	WP_PARKINUBIQUITIN_PROTEASOMAL_SYSTEM_PATHWAY	69	0.807418	1.47136	0.010582	0.13355	1673	tags=43%, list=9%, signal=40%	TUBB/HSPA8/HSPA5/TUBB4B/PSMD4/TUBA1B/HSPA9/PSMD2/PSMC4/UBA1/HSPA1B/HSPA1A/PSMC3/TUBB2A/PSMD3/PSMD8/HSPA4/TUBA1C/PSMD1/PSMC5/TUBA4A/UBE2L6/PSMC2/PSMD13/UBE2L3/PSMD7/PSMD10/TUBA1A/PSMD11/CUL1
WP_VIRAL_ACUTE_MYOCARDITIS	WP_VIRAL_ACUTE_MYOCARDITIS	86	0.780655	1.45828	0.010596	0.13355	2544	tags=34%, list=13%, signal=29%	ACTB/PABPC1/KRT8/EIF4G2/STAT1/EIF4G1/CCND1/BCL2L1/HLA-DMA/TGFB1/PARP1/MMP9/BAX/DAG1/JAK1/CXCR4/STAT3/NFKB2/PYCARD/MAPK3/CYCS/ITGB2/SRC/AIF1/CAV1/ABL1/RAC2/MAPK1/CASP3
REACTOME_DEGRADATION_OF_GLI1_BY_THE_PROTEASOME	REACTOME_DEGRADATION_OF_GLI1_BY_THE_PROTEASOME	60	0.801967	1.43935	0.0106667	0.13355	1903	tags=55%, list=10%, signal=50%	PSMB4/RPS27A/PSMA7/UBC/PSMD4/PSMB3/UBA52/PSMB5/PSMD2/PSMC4/PSMC3/PSMB1/PSMB8/PSMD3/PSMD8/PSMB2/PSME1/PSMB7/PSMD1/PSMC5/PSME3/PSMC2/PSMB9/PSMD13/PSMF1/PSMA5/PSMA1/PSMD7/PSMD10/PSMD11/CUL1/PSMA3/PSMB6
WP_GENES_TARGETED_BY_MIRNAS_IN_ADIPOCYTES	WP_GENES_TARGETED_BY_MIRNAS_IN_ADIPOCYTES	13	0.93257	1.49992	0.0107015	0.13355	11	tags=8%, list=0%, signal=8%	TMSB4X
BIOCARTA_TCRA_PATHWAY	BIOCARTA_TCRA_PATHWAY	12	0.937197	1.49738	0.0107271	0.13355	465	tags=25%, list=2%, signal=24%	HLA-DRA/HLA-DRB1/HLA-DRB5
REACTOME_GAP_JUNCTION_DEGRADATION	REACTOME_GAP_JUNCTION_DEGRADATION	12	0.93787	1.49846	0.0107271	0.13355	506	tags=42%, list=3%, signal=41%	ACTB/ACTG1/AP2M1/CLTA/CLTC
BIOCARTA_UCALPAIN_PATHWAY	BIOCARTA_UCALPAIN_PATHWAY	14	0.919693	1.48666	0.0107527	0.13355	1426	tags=64%, list=7%, signal=60%	RHOA/RAC1/ITGB1/CAPNS1/EZR/TLN1/CAPN1/SPTAN1/ACTN1
REACTOME_HEDGEHOG_OFF_STATE	REACTOME_HEDGEHOG_OFF_STATE	113	0.754611	1.44504	0.0108108	0.13355	1903	tags=36%, list=10%, signal=33%	PSMB4/RPS27A/TUBB4B/PSMA7/UBC/PSMD4/TUBA1B/PSMB3/UBA52/GNAS/PSMB5/PSMD2/PSMC4/PSMC3/PSMB1/TUBB2A/PSMB8/PSMD3/PSMD8/PSMB2/PSME1/PRKAR1A/PSMB7/TUBA1C/PSMD1/PSMC5/PSME3/TUBA4A/PSMC2/PSMB9/PSMD13/PSMF1/PSMA5/PSMA1/PSMD7/PSMD10/TUBA1A/PSMD11/CUL1/PSMA3/PSMB6
BIOCARTA_EIF_PATHWAY	BIOCARTA_EIF_PATHWAY	16	0.900788	1.47243	0.0108434	0.13355	838	tags=56%, list=4%, signal=54%	EEF2/EIF1/EIF4G2/EIF6/EIF2S3/EIF4G1/EIF4A2/EIF2S2/EIF3A
REACTOME_SEMA3A_PAK_DEPENDENT_AXON_REPULSION	REACTOME_SEMA3A_PAK_DEPENDENT_AXON_REPULSION	16	0.91435	1.4946	0.0108434	0.13355	268	tags=25%, list=1%, signal=25%	HSP90AB1/HSP90AA1/CFL1/RAC1
KEGG_TIGHT_JUNCTION	KEGG_TIGHT_JUNCTION	132	0.744432	1.44517	0.0109739	0.13355	2415	tags=25%, list=13%, signal=22%	ACTB/ACTG1/RHOA/MYL12B/MYH9/CLDN1/ACTN4/CDC42/CTNNB1/MYL12A/CTNNA1/CDK4/RAB13/CLDN4/PPP2R1A/CTTN/GNAI2/NRAS/RRAS/SPTAN1/ACTN1/CGN/PPP2CA/CSNK2A1/LLGL2/CSNK2B/PRKCD/SRC/HRAS/PARD3/MYH14/YES1/SYMPK
REACTOME_SIGNALING_BY_HEDGEHOG	REACTOME_SIGNALING_BY_HEDGEHOG	150	0.74609	1.4756	0.0110193	0.13355	1903	tags=31%, list=10%, signal=28%	P4HB/PSMB4/RPS27A/TUBB4B/PSMA7/UBC/PSMD4/TUBA1B/PSMB3/NOTUM/UBA52/VCP/GNAS/PSMB5/PSMD2/PSMC4/OS9/PSMC3/PSMB1/TUBB2A/PSMB8/PSMD3/PSMD8/PSMB2/PSME1/PRKAR1A/ERLEC1/PSMB7/TUBA1C/PSMD1/PSMC5/PSME3/TUBA4A/PSMC2/PSMB9/PSMD13/PSMF1/PSMA5/PSMA1/PSMD7/PSMD10/TUBA1A/PSMD11/CUL1/PSMA3/PSMB6
REACTOME_DEGRADATION_OF_THE_EXTRACELLULAR_MATRIX	REACTOME_DEGRADATION_OF_THE_EXTRACELLULAR_MATRIX	140	0.756818	1.48177	0.0110497	0.13355	1348	tags=23%, list=7%, signal=21%	SPP1/CTSD/FN1/TIMP1/CTSB/COL3A1/BSG/COL1A1/A2M/COL1A2/MMP14/CAPNS1/PRSS2/NID1/CTSL/LAMC1/NCSTN/COL4A2/CTSS/COL4A1/COL6A2/COL6A1/TIMP2/MMP9/MMP7/LAMB1/PRSS1/MMP15/CAPN1/CDH1/MMP2/ADAM15
REACTOME_RHO_GTPASES_ACTIVATE_FORMINS	REACTOME_RHO_GTPASES_ACTIVATE_FORMINS	140	0.732194	1.43356	0.0110497	0.13355	2218	tags=29%, list=12%, signal=25%	ACTB/ACTG1/RPS27/PFN1/RHOA/TUBB4B/TUBA1B/RAC1/ITGB1/CDC42/NUDC/MAPRE1/RHOC/DYNLL1/RANGAP1/CDC20/TUBB2A/RCC2/PPP2R1A/TUBA1C/TUBA4A/ZWINT/PPP1CC/BIRC5/SEC13/DYNC1H1/DVL3/DVL1/PFN2/TUBA1A/PPP2CA/PPP2R5D/PPP2R5A/CKAP5/TUBA3C/DYNLL2/DYNC1I2/SRC/CDCA8/XPO1
REACTOME_MRNA_SPLICING	REACTOME_MRNA_SPLICING	188	0.756518	1.51914	0.0115607	0.134274	3041	tags=64%, list=16%, signal=54%	YBX1/SNRPB/HSPA8/SNRPD2/HNRNPA1/HNRNPK/HNRNPA2B1/PCBP1/SNRPC/SF3B4/HNRNPF/SF3B5/DDX5/HNRNPU/PRPF19/HNRNPA3/ALYREF/SNRPE/HNRNPC/PRPF6/SF3B6/SRSF1/SRSF2/U2AF2/LSM4/PTBP1/PCBP2/HNRNPUL1/HNRNPM/SNRPN/LSM2/SNU13/DNAJC8/DHX9/SNRNP70/SF3B1/HNRNPL/HNRNPH1/POLR2L/SNRPD3/HNRNPH2/SRRM2/SRSF3/SNRNP200/SNRPA/SF1/PRCC/SF3A2/POLR2G/FUS/PUF60/BCAS2/SRSF6/RBMX/SRRT/HNRNPD/PPIL1/SRSF9/SRSF4/MAGOH/DDX23/PHF5A/SF3B2…
KEGG_PROTEASOME	KEGG_PROTEASOME	44	0.831037	1.46015	0.0117647	0.134274	1903	tags=66%, list=10%, signal=59%	PSMB4/PSMA7/PSMD4/PSMB3/PSMB5/PSMD2/PSMC4/PSMC3/PSMB1/PSMB8/PSMD3/PSMD8/PSMB2/PSME1/PSMB7/PSMD1/PSMC5/PSME3/POMP/PSMC2/PSMB9/PSMD13/PSMF1/PSMA5/PSMA1/PSMD7/PSMD11/PSMA3/PSMB6
REACTOME_ENDOSOMAL_VACUOLAR_PATHWAY	REACTOME_ENDOSOMAL_VACUOLAR_PATHWAY	11	0.943905	1.4948	0.0118064	0.134274	625	tags=64%, list=3%, signal=62%	HLA-A/HLA-B/HLA-C/B2M/HLA-E/CTSL/CTSS
REACTOME_DOWNSTREAM_SIGNALING_EVENTS_OF_B_CELL_RECEPTOR_BCR_	REACTOME_DOWNSTREAM_SIGNALING_EVENTS_OF_B_CELL_RECEPTOR_BCR_	81	0.773052	1.43453	0.0118265	0.134274	2437	tags=53%, list=13%, signal=47%	PSMB4/RPS27A/PSMA7/UBC/PSMD4/PPIA/PSMB3/FKBP1A/UBA52/PSMB5/PSMD2/PSMC4/PSMC3/PSMB1/PSMB8/PSMD3/PSMD8/PSMB2/PSME1/PSMB7/NRAS/PSMD1/PSMC5/PSME3/NFKBIA/PSMC2/PSMB9/PSMD13/PSMF1/PSMA5/PSMA1/PSMD7/PSMD10/PSMD11/CUL1/NFKBIE/PSMA3/PSMB6/HRAS/PSMA4/PPP3R1/RELA/PSMD12
REACTOME_DNA_REPLICATION_PRE_INITIATION	REACTOME_DNA_REPLICATION_PRE_INITIATION	85	0.771381	1.43973	0.0118734	0.134274	2514	tags=55%, list=13%, signal=48%	PSMB4/RPS27A/PSMA7/UBC/PSMD4/PSMB3/UBA52/MCM3/PSMB5/PSMD2/PSMC4/MCM7/PSMC3/PSMB1/PSMB8/PSMD3/PSMD8/PSMB2/PSME1/GMNN/PSMB7/POLE3/MCM2/PSMD1/PSMC5/PSME3/MCM6/PSMC2/PSMB9/PSMD13/PSMF1/RPA2/PSMA5/PSMA1/PSMD7/MCM4/E2F1/PSMD10/MCM5/PSMD11/PSMA3/PSMB6/RPA1/PSMA4/PSMD12/CDK2/POLE4
REACTOME_ESR_MEDIATED_SIGNALING	REACTOME_ESR_MEDIATED_SIGNALING	219	0.735702	1.50347	0.0118871	0.134274	3080	tags=33%, list=16%, signal=28%	HSP90AB1/CTSD/HSPB1/HSP90AA1/H2AZ1/PTGES3/GNG5/H3-3B/SHC1/DDX5/GNB2/KPNA2/GNB1/CCND1/JUN/RAD21/H2AX/HDAC1/H2BC12/CXXC5/MMP9/MMP7/POLR2L/GNAI2/POLR2G/NRAS/H2AZ2/H2AC6/FKBP4/PRMT1/MMP2/SPHK1/POLR2K/USF1/SMC3/MYC/GTF2F1/UHMK1/TFF1/H2BC5/GPAM/POLR2A/USF2/MAPK3/POLR2H/TFF3/POLR2B/KDM1A/SRC/MOV10/HRAS/XPO1/CDKN1B/GNG12/CAV1/POLR2E/POLR2I/MAPK1/CALM1/ZDHHC7/SP1/SMC1A/CAV2/SRF/ATF2/FOXA1/YY1/ELK1/STAG2/C…
REACTOME_ASYMMETRIC_LOCALIZATION_OF_PCP_PROTEINS	REACTOME_ASYMMETRIC_LOCALIZATION_OF_PCP_PROTEINS	64	0.800762	1.44734	0.0119048	0.134274	1903	tags=52%, list=10%, signal=47%	PSMB4/RPS27A/PSMA7/UBC/PSMD4/PSMB3/UBA52/PSMB5/PSMD2/PSMC4/PSMC3/PSMB1/PSMB8/PSMD3/PSMD8/PSMB2/PSME1/PSMB7/PSMD1/PSMC5/PSME3/PSMC2/PSMB9/PSMD13/PSMF1/PSMA5/SCRIB/PSMA1/PSMD7/PSMD10/PSMD11/PSMA3/PSMB6
REACTOME_PROCESSING_OF_CAPPED_INTRON_CONTAINING_PRE_MRNA	REACTOME_PROCESSING_OF_CAPPED_INTRON_CONTAINING_PRE_MRNA	242	0.733588	1.51721	0.0119048	0.134274	3738	tags=66%, list=20%, signal=54%	YBX1/SNRPB/HSPA8/SNRPD2/HNRNPA1/HNRNPK/HNRNPA2B1/PCBP1/SNRPC/SF3B4/HNRNPF/SF3B5/DDX5/HNRNPU/PRPF19/HNRNPA3/ALYREF/SNRPE/HNRNPC/PRPF6/SF3B6/SRSF1/SRSF2/U2AF2/LSM4/PTBP1/PCBP2/HNRNPUL1/HNRNPM/SNRPN/LSM2/SNU13/DNAJC8/DHX9/SNRNP70/SF3B1/HNRNPL/HNRNPH1/POLR2L/SNRPD3/HNRNPH2/SLBP/SRRM2/SRSF3/SNRNP200/SNRPA/SF1/PRCC/SF3A2/POLR2G/FUS/PUF60/BCAS2/SRSF6/RBMX/SRRT/HNRNPD/DDX39A/PPIL1/SRSF9/SRSF4/MAGOH/DDX23…
REACTOME_COLLAGEN_BIOSYNTHESIS_AND_MODIFYING_ENZYMES	REACTOME_COLLAGEN_BIOSYNTHESIS_AND_MODIFYING_ENZYMES	67	0.797189	1.44605	0.0119205	0.134274	1306	tags=22%, list=7%, signal=21%	P4HB/COL3A1/COL1A1/PPIB/PLOD1/COL1A2/SERPINH1/COL4A2/COL4A1/COL6A2/COL6A1/PLOD2/COLGALT1/CRTAP/PLOD3
BIOCARTA_PPARA_PATHWAY	BIOCARTA_PPARA_PATHWAY	52	-0.961101	-1.76211	0.012	0.134274	40	tags=8%, list=0%, signal=8%	DUSP1/FABP1/APOA1/APOA2
REACTOME_APC_C_MEDIATED_DEGRADATION_OF_CELL_CYCLE_PROTEINS	REACTOME_APC_C_MEDIATED_DEGRADATION_OF_CELL_CYCLE_PROTEINS	88	0.769505	1.43837	0.012	0.134274	3369	tags=68%, list=18%, signal=56%	PSMB4/RPS27A/PSMA7/UBC/PSMD4/PSMB3/UBA52/PSMB5/PSMD2/PSMC4/UBE2C/CDC20/PSMC3/PSMB1/PSMB8/PSMD3/PSMD8/PSMB2/PSME1/CCNB1/PSMB7/PSMD1/PSMC5/PSME3/PTTG1/PSMC2/PSMB9/UBE2E1/PSMD13/PSMF1/PSMA5/PSMA1/PSMD7/PSMD10/PSMD11/CUL1/ANAPC11/PSMA3/PSMB6/ANAPC16/CDK1/UBE2S/SKP2/CDC16/CCNA2/PSMA4/PSMD12/AURKA/CDK2/AURKB/PSMD14/BUB3/CDC27/SKP1/ANAPC5/NEK2/CDC23/PLK1/PSMB10/ANAPC7
REACTOME_COPI_MEDIATED_ANTEROGRADE_TRANSPORT	REACTOME_COPI_MEDIATED_ANTEROGRADE_TRANSPORT	102	0.773912	1.47022	0.0121131	0.134274	2175	tags=44%, list=11%, signal=39%	ARF1/TUBB4B/KDELR1/TMED9/ARF4/TMED2/TUBA1B/COPA/CAPZB/RAB1A/COPG1/RAB1B/COPE/KDELR2/DYNLL1/CD59/COPZ1/ARF5/ARCN1/TUBB2A/CAPZA1/TMED10/COPB1/ARF3/SPTBN1/DCTN2/TMEM115/TUBA1C/TUBA4A/YKT6/COPB2/SPTAN1/TMED7/KDELR3/DYNC1H1/ARFGAP3/TUBA1A/BET1L/USO1/ACTR1A/TUBA3C/DYNLL2/ARFGAP1/GBF1/DYNC1I2
REACTOME_POSITIVE_EPIGENETIC_REGULATION_OF_RRNA_EXPRESSION	REACTOME_POSITIVE_EPIGENETIC_REGULATION_OF_RRNA_EXPRESSION	104	0.769123	1.46041	0.0121622	0.134274	2105	tags=23%, list=11%, signal=21%	ACTB/H2AZ1/H3-3B/H2AX/CBX3/DEK/HDAC1/H2BC12/CHD4/SF3B1/POLR2L/H2AZ2/H2AC6/KAT2A/POLR2K/RBBP4/MTA2/RBBP7/MYO1C/H2BC5/BAZ1B/DDX21/POLR2H/EHMT2
PID_INTEGRIN_A9B1_PATHWAY	PID_INTEGRIN_A9B1_PATHWAY	25	0.869422	1.45181	0.0122249	0.134274	294	tags=16%, list=2%, signal=16%	SPP1/FN1/RAC1/ITGB1
REACTOME_FC_EPSILON_RECEPTOR_FCERI_SIGNALING	REACTOME_FC_EPSILON_RECEPTOR_FCERI_SIGNALING	131	0.733759	1.42512	0.0123626	0.134274	2961	tags=44%, list=15%, signal=38%	PSMB4/RPS27A/PSMA7/UBC/PSMD4/RAC1/PSMB3/SHC1/UBA52/FCER1G/PSMB5/PSMD2/PSMC4/GRB2/JUN/PSMC3/PSMB1/PSMB8/PSMD3/PSMD8/PSMB2/PSME1/PSMB7/AHCYL1/NRAS/CDC34/PSMD1/PSMC5/PSME3/NFKBIA/PSMC2/PSMB9/PSMD13/PSMF1/PSMA5/PSMA1/PSMD7/PAK2/PSMD10/PSMD11/UBE2D2/CUL1/PSMA3/PSMB6/MAPK3/HRAS/PSMA4/PPP3R1/RELA/PSMD12/TAB2/MAPK1/VAV2/CALM1/PSMD14/UBE2N/FBXW11/SKP1
REACTOME_MITOTIC_G1_PHASE_AND_G1_S_TRANSITION	REACTOME_MITOTIC_G1_PHASE_AND_G1_S_TRANSITION	149	0.739963	1.46327	0.0123967	0.134274	2514	tags=49%, list=13%, signal=43%	PSMB4/RPS27A/PCNA/PSMA7/UBC/PSMD4/PSMB3/UBA52/MCM3/CDKN1A/PSMB5/TK1/CCND1/PSMD2/PSMC4/MCM7/PSMC3/PSMB1/PSMB8/PSMD3/HDAC1/CDK4/PSMD8/PSMB2/PSME1/MYBL2/GMNN/PPP2R1A/TOP2A/CCNB1/PSMB7/POLE3/TYMS/MCM2/PSMD1/PSMC5/PSME3/MCM6/TFDP1/PSMC2/PSMB9/PSMD13/PSMF1/RPA2/PSMA5/PSMA1/PSMD7/MCM4/E2F1/CKS1B/PSMD10/MCM5/RBBP4/PSMD11/CUL1/MYC/PPP2CA/RRM2/PSMA3/PSMB6/E2F4/RPA1/CDK1/SRC/SKP2/CCNA2/CDKN1B/PSMA4/PSMD12/C…
WP_CALCIUM_REGULATION_IN_THE_CARDIAC_CELL	WP_CALCIUM_REGULATION_IN_THE_CARDIAC_CELL	150	0.724987	1.43386	0.0123967	0.134274	1213	tags=14%, list=6%, signal=13%	CALR/ATP1B1/GNG5/YWHAQ/YWHAZ/CALM3/SFN/CALM2/FKBP1A/YWHAB/YWHAE/YWHAH/GNB2/YWHAG/GNB1/GNAS/ATP1B3/PRKAR1A/RGS2/GNAI2/ATP2A2
REACTOME_C_TYPE_LECTIN_RECEPTORS_CLRS_	REACTOME_C_TYPE_LECTIN_RECEPTORS_CLRS_	140	0.719425	1.40856	0.0124309	0.134274	2961	tags=44%, list=15%, signal=37%	PSMB4/RPS27A/PSMA7/UBC/PSMD4/PSMB3/UBA52/FCER1G/PSMB5/PSMD2/PSMC4/PSMC3/PSMB1/UBE2M/PSMB8/PSMD3/MUC13/PSMD8/PSMB2/PSME1/PSMB7/AHCYL1/NRAS/CDC34/PSMD1/PSMC5/PSME3/NFKBIA/PSMC2/PSMB9/PSMD13/PSMF1/PSMA5/PSMA1/PSMD7/PAK2/PSMD10/PSMD11/UBE2D2/CUL1/NFKB2/PYCARD/PSMA3/PSMB6/RAF1/PRKCD/SRC/HRAS/PSMA4/PPP3R1/RELA/PSMD12/TAB2/RELB/MUC1/CALM1/MUCL1/PSMD14/UBE2N/FBXW11/SKP1
REACTOME_ESTROGEN_DEPENDENT_GENE_EXPRESSION	REACTOME_ESTROGEN_DEPENDENT_GENE_EXPRESSION	148	0.739704	1.45985	0.0124309	0.134274	3080	tags=32%, list=16%, signal=27%	HSP90AB1/CTSD/HSP90AA1/H2AZ1/PTGES3/H3-3B/DDX5/KPNA2/CCND1/JUN/RAD21/H2AX/HDAC1/H2BC12/CXXC5/POLR2L/POLR2G/H2AZ2/H2AC6/FKBP4/PRMT1/POLR2K/USF1/SMC3/MYC/GTF2F1/TFF1/H2BC5/GPAM/POLR2A/USF2/POLR2H/TFF3/POLR2B/KDM1A/MOV10/POLR2E/POLR2I/SP1/SMC1A/ATF2/FOXA1/YY1/STAG2/CBFB/ZNF217/CARM1
REACTOME_AUTOPHAGY	REACTOME_AUTOPHAGY	151	0.743947	1.47083	0.0124481	0.134274	2243	tags=32%, list=12%, signal=28%	HSP90AB1/EEF1A1/SQSTM1/HSPA8/HSP90AA1/RPS27A/TUBB4B/CHMP4B/UBC/VDAC1/TUBA1B/TOMM20/PLIN2/VIM/UBA52/VCP/DYNLL1/PARK7/LAMP2/RRAGA/WDR45B/TUBB2A/TOMM7/PLIN3/TOMM40/TOMM22/RNASE1/LAMTOR1/TUBA1C/MFN2/LAMTOR5/TUBA4A/DYNC1H1/HSF1/RHEB/TUBA1A/UBAP1/CSNK2A1/NBR1/TSG101/TOMM70/CSNK2B/CHMP2B/TUBA3C/DYNLL2/DYNC1I2/SRC/GABARAP
REACTOME_S_PHASE	REACTOME_S_PHASE	162	0.71557	1.42685	0.0125874	0.13505	3076	tags=52%, list=16%, signal=44%	PSMB4/RPS27A/PCNA/PSMA7/UBC/PSMD4/PSMB3/UBA52/MCM3/CDKN1A/PSMB5/CCND1/PSMD2/PSMC4/MCM7/UBE2C/RAD21/PSMC3/PSMB1/PSMB8/PSMD3/CDK4/PSMD8/PSMB2/PSME1/CDC25B/FEN1/PSMB7/POLE3/MCM2/PSMD1/PSMC5/PSME3/MCM6/TFDP1/PSMC2/POLD2/PSMB9/UBE2E1/PSMD13/PSMF1/RPA2/PSMA5/PSMA1/PSMD7/MCM4/E2F1/CKS1B/PSMD10/SMC3/MCM5/RBBP4/PSMD11/RFC2/CUL1/MYC/ANAPC11/PSMA3/PSMB6/E2F4/RPA1/ANAPC16/RFC4/UBE2S/SKP2/CDC16/CCNA2/CDKN1B/P…
REACTOME_N_GLYCAN_TRIMMING_IN_THE_ER_AND_CALNEXIN_CALRETICULIN_CYCLE	REACTOME_N_GLYCAN_TRIMMING_IN_THE_ER_AND_CALNEXIN_CALRETICULIN_CYCLE	35	0.838325	1.44231	0.0128205	0.136121	1341	tags=46%, list=7%, signal=43%	CALR/CANX/RPS27A/PDIA3/GANAB/UBC/UBA52/VCP/PRKCSH/RNF5/OS9/MLEC/RAD23B/MOGS/UBXN1/EDEM2
REACTOME_ATF6_ATF6_ALPHA_ACTIVATES_CHAPERONE_GENES	REACTOME_ATF6_ATF6_ALPHA_ACTIVATES_CHAPERONE_GENES	10	0.940047	1.47618	0.0128806	0.136121	502	tags=50%, list=3%, signal=49%	CALR/HSP90B1/HSPA5/ATF4/DDIT3
REACTOME_COOPERATION_OF_PDCL_PHLP1_AND_TRIC_CCT_IN_G_PROTEIN_BETA_FOLDING	REACTOME_COOPERATION_OF_PDCL_PHLP1_AND_TRIC_CCT_IN_G_PROTEIN_BETA_FOLDING	42	0.822721	1.43919	0.013089	0.136121	1045	tags=29%, list=5%, signal=27%	CCT3/GNG5/CCT7/CCT6A/CCT4/GNB2/GNB1/CCT8/CCT5/CCT2/TCP1/GNAI2
REACTOME_DEGRADATION_OF_BETA_CATENIN_BY_THE_DESTRUCTION_COMPLEX	REACTOME_DEGRADATION_OF_BETA_CATENIN_BY_THE_DESTRUCTION_COMPLEX	85	0.768954	1.43521	0.0131926	0.136121	3025	tags=59%, list=16%, signal=50%	PSMB4/RPS27A/PSMA7/UBC/PSMD4/PSMB3/UBA52/PSMB5/CTNNB1/PSMD2/PSMC4/PSMC3/PSMB1/TLE5/PSMB8/PSMD3/HDAC1/PSMD8/PSMB2/PSME1/PPP2R1A/PSMB7/PSMD1/PSMC5/PSME3/PSMC2/PSMB9/PSMD13/PSMF1/PSMA5/PSMA1/PSMD7/PSMD10/PSMD11/CUL1/MYC/PPP2CA/PPP2R5D/PPP2R5A/PSMA3/PSMB6/CTBP1/PSMA4/PSMD12/RBX1/PSMD14/FRAT2/TLE1/SKP1/PPP2CB
REACTOME_REGULATION_OF_RAS_BY_GAPS	REACTOME_REGULATION_OF_RAS_BY_GAPS	68	0.788882	1.43584	0.0131926	0.136121	2481	tags=54%, list=13%, signal=48%	PSMB4/RPS27A/PSMA7/UBC/PSMD4/PSMB3/UBA52/PSMB5/PSMD2/PSMC4/PSMC3/PSMB1/PSMB8/PSMD3/PSMD8/PSMB2/PSME1/PSMB7/NRAS/PSMD1/PSMC5/PSME3/PSMC2/PSMB9/PSMD13/PSMF1/PSMA5/PSMA1/PSMD7/PSMD10/PSMD11/PSMA3/PSMB6/HRAS/PSMA4/PSMD12/RBX1
WP_THE_OVERLAP_BETWEEN_SIGNAL_TRANSDUCTION_PATHWAYS_THAT_CONTRIBUTE_TO_A_RANGE_OF_LMNA_LAMINOPATHIES	WP_THE_OVERLAP_BETWEEN_SIGNAL_TRANSDUCTION_PATHWAYS_THAT_CONTRIBUTE_TO_A_RANGE_OF_LMNA_LAMINOPATHIES	55	0.807459	1.43974	0.01321	0.136121	1187	tags=24%, list=6%, signal=22%	ACTB/SPP1/CEBPA/LMNA/CDKN1A/CTNNB1/JUNB/HDAC1/CDK4/TGFB1/NAP1L1/ZMPSTE24/SREBF1
REACTOME_SARS_COV_INFECTIONS	REACTOME_SARS_COV_INFECTIONS	86	0.765412	1.4298	0.013245	0.136121	1631	tags=31%, list=9%, signal=29%	TUBB/ATP1A1/CANX/RPS27A/GANAB/CHMP4B/UBC/ITGB1/FKBP1A/UBA52/AP2M1/DDX5/VCP/PRKCSH/CTSL/IMPDH2/SIGMAR1/SUMO1/AP2S1/MOGS/ST6GAL1/JAK1/GALNT1/AP2B1/VEGFA/MGAT1/ZCRB1
REACTOME_NRIF_SIGNALS_CELL_DEATH_FROM_THE_NUCLEUS	REACTOME_NRIF_SIGNALS_CELL_DEATH_FROM_THE_NUCLEUS	16	0.896049	1.46469	0.013253	0.136121	530	tags=38%, list=3%, signal=36%	SQSTM1/RPS27A/UBC/APH1A/UBA52/NCSTN
REACTOME_DECTIN_1_MEDIATED_NONCANONICAL_NF_KB_SIGNALING	REACTOME_DECTIN_1_MEDIATED_NONCANONICAL_NF_KB_SIGNALING	62	0.795181	1.42735	0.0132979	0.136121	2499	tags=63%, list=13%, signal=55%	PSMB4/RPS27A/PSMA7/UBC/PSMD4/PSMB3/UBA52/PSMB5/PSMD2/PSMC4/PSMC3/PSMB1/UBE2M/PSMB8/PSMD3/PSMD8/PSMB2/PSME1/PSMB7/PSMD1/PSMC5/PSME3/PSMC2/PSMB9/PSMD13/PSMF1/PSMA5/PSMA1/PSMD7/PSMD10/PSMD11/CUL1/NFKB2/PSMA3/PSMB6/PSMA4/RELA/PSMD12/RELB
REACTOME_CELLULAR_RESPONSE_TO_HEAT_STRESS	REACTOME_CELLULAR_RESPONSE_TO_HEAT_STRESS	100	0.758324	1.43709	0.0134771	0.136562	1740	tags=26%, list=9%, signal=24%	HSP90AB1/EEF1A1/HSPB1/HSPA8/HSPA5/HSP90AA1/PTGES3/YWHAE/VCP/HSPA9/SERPINH1/ST13/MAPKAPK2/HSPA1B/HSPA1A/MRPL18/DNAJB1/TNFRSF21/HSPA4/FKBP4/SEC13/RPA2/HSF1/NUP210/BAG3/NUP62
REACTOME_TNFR2_NON_CANONICAL_NF_KB_PATHWAY	REACTOME_TNFR2_NON_CANONICAL_NF_KB_PATHWAY	101	0.7614	1.44482	0.0134771	0.136562	3070	tags=50%, list=16%, signal=42%	PSMB4/RPS27A/PSMA7/UBC/PSMD4/PSMB3/UBA52/TNFRSF12A/PSMB5/PSMD2/PSMC4/PSMC3/PSMB1/UBE2M/PSMB8/PSMD3/PSMD8/PSMB2/PSME1/PSMB7/PSMD1/PSMC5/PSME3/BIRC3/LTB/PSMC2/PSMB9/PSMD13/PSMF1/PSMA5/PSMA1/PSMD7/PSMD10/PSMD11/CUL1/NFKB2/PSMA3/PSMB6/TNFRSF1A/LTBR/PSMA4/PSMD12/BIRC2/RELB/TNFRSF11B/PSMD14/TRAF2/FBXW11/SKP1/CD40
PID_PDGFRB_PATHWAY	PID_PDGFRB_PATHWAY	129	0.735875	1.43136	0.0136612	0.136735	2708	tags=44%, list=14%, signal=38%	SLC9A3R1/RHOA/YWHAQ/ACTN4/BRK1/STAT1/RAC1/YWHAZ/ARHGDIA/SFN/SHC1/ARPC3/YWHAB/YWHAE/YWHAH/YWHAG/ACTR2/ARPC1B/GRB2/JUN/PPP2R1A/CTTN/ARPC2/ITGAV/ARPC4/NRAS/NCK2/SPHK1/ARPC5/WASF2/RPS6KA3/MAP2K2/STAT3/MYC/PPP2CA/WASL/LRP1/PTPN11/RAF1/MAPK3/ABI1/PRKCD/SRC/HRAS/ACTR3/PTPN1/CSK/YES1/ARAP1/ABL1/MAPK1/VAV2/RAPGEF1/RAP1A/MAP2K1/PDGFRB/SRF
PID_AVB3_OPN_PATHWAY	PID_AVB3_OPN_PATHWAY	31	0.831185	1.42092	0.0136986	0.136735	1303	tags=29%, list=7%, signal=27%	SPP1/RHOA/RAC1/CDC42/JUN/MMP9/ITGAV/MMP2/NFKBIA
PID_P53_DOWNSTREAM_PATHWAY	PID_P53_DOWNSTREAM_PATHWAY	136	0.726842	1.41595	0.0136986	0.136735	1827	tags=25%, list=10%, signal=23%	SPP1/AFP/CTSD/SERPINE1/PCNA/MCL1/IGFBP3/GDF15/NDRG1/SFN/DDX5/CDKN1A/PERP/BCL2L1/DKK1/JUN/TAP1/CSE1L/DDIT4/CCNB1/BAX/KAT2A/PRMT1/TAF9/MMP2/TP53I3/TFDP1/CCNG1/E2F1/BAK1/PYCARD/TP53INP1/BTG2/MAP4K4
REACTOME_G2_M_CHECKPOINTS	REACTOME_G2_M_CHECKPOINTS	168	0.715332	1.42472	0.0141643	0.140666	2503	tags=35%, list=13%, signal=31%	PSMB4/RPS27A/YWHAQ/PSMA7/UBC/PSMD4/YWHAZ/PSMB3/SFN/UBA52/YWHAB/YWHAE/YWHAH/MCM3/YWHAG/PSMB5/PSMD2/PSMC4/MCM7/H2AX/PSMC3/PSMB1/PSMB8/PSMD3/PSMD8/PSMB2/PSME1/SUMO1/H2BC12/CCNB1/PSMB7/MCM2/PSMD1/PSMC5/PSME3/MCM6/PSMC2/PSMB9/PSMD13/PSMF1/RPA2/PSMA5/PSMA1/PSMD7/MCM4/PSMD10/MCM5/PSMD11/RFC2/PSMA3/H2BC5/PSMB6/RPA1/CDK1/RFC4/PSMA4/PSMD12/CCNB2/CDK2
WP_MAMMARY_GLAND_DEVELOPMENT_PATHWAY_PUBERTY_STAGE_2_OF_4	WP_MAMMARY_GLAND_DEVELOPMENT_PATHWAY_PUBERTY_STAGE_2_OF_4	13	0.920969	1.48126	0.0142687	0.140666	492	tags=31%, list=3%, signal=30%	FN1/TIMP1/VIM/CCND1
REACTOME_ATF6_ATF6_ALPHA_ACTIVATES_CHAPERONES	REACTOME_ATF6_ATF6_ALPHA_ACTIVATES_CHAPERONES	12	0.927787	1.48234	0.0143027	0.140666	502	tags=42%, list=3%, signal=41%	CALR/HSP90B1/HSPA5/ATF4/DDIT3
REACTOME_REGULATION_OF_RUNX2_EXPRESSION_AND_ACTIVITY	REACTOME_REGULATION_OF_RUNX2_EXPRESSION_AND_ACTIVITY	73	0.77921	1.42808	0.0144547	0.141321	2774	tags=56%, list=14%, signal=48%	PSMB4/RPS27A/PSMA7/UBC/PSMD4/STAT1/PSMB3/UBA52/PSMB5/PSMD2/PSMC4/PSMC3/PSMB1/PSMB8/PSMD3/PSMD8/PSMB2/PSME1/PSMB7/PSMD1/PSMC5/PSME3/PSMC2/PSMB9/PSMD13/PSMF1/PSMA5/PSMA1/PSMD7/PSMD10/PSMD11/CUL1/PSMA3/PSMB6/SKP2/PSMA4/PSMD12/RBX1/WWP1/STUB1/PSMD14
REACTOME_INFLAMMASOMES	REACTOME_INFLAMMASOMES	20	0.881397	1.45245	0.0145103	0.141321	804	tags=25%, list=4%, signal=24%	HSP90AB1/TXN/APP/BCL2L1/TXNIP
REACTOME_MRNA_SPLICING_MINOR_PATHWAY	REACTOME_MRNA_SPLICING_MINOR_PATHWAY	52	0.80536	1.4246	0.0146277	0.141776	2488	tags=67%, list=13%, signal=59%	YBX1/SNRPB/SNRPD2/SF3B4/SF3B5/SNRPE/PRPF6/SF3B6/SRSF1/SRSF2/LSM2/SNU13/SF3B1/POLR2L/SNRPD3/SNRNP200/POLR2G/SRSF6/DDX23/SF3B2/POLR2K/SNRPG/SRSF7/ZCRB1/GTF2F1/NCBP2/POLR2A/POLR2H/SNRPF/POLR2B/EFTUD2/PRPF8/DDX42/POLR2E/POLR2I
REACTOME_COPI_DEPENDENT_GOLGI_TO_ER_RETROGRADE_TRAFFIC	REACTOME_COPI_DEPENDENT_GOLGI_TO_ER_RETROGRADE_TRAFFIC	100	0.750233	1.42176	0.0148248	0.142241	2160	tags=34%, list=11%, signal=30%	ARF1/TUBB4B/KDELR1/TMED9/ARF4/TMED2/TUBA1B/SURF4/COPA/RAB1A/COPG1/RAB1B/COPE/KDELR2/COPZ1/ARF5/ARCN1/TUBB2A/TMED10/COPB1/ARF3/KIF12/TUBA1C/KIF5B/TUBA4A/COPB2/TMED7/KDELR3/ARFGAP3/TUBA1A/KIFC1/TUBA3C/ARFGAP1/GBF1
REACTOME_SWITCHING_OF_ORIGINS_TO_A_POST_REPLICATIVE_STATE	REACTOME_SWITCHING_OF_ORIGINS_TO_A_POST_REPLICATIVE_STATE	91	0.763388	1.42774	0.0148649	0.142241	3076	tags=63%, list=16%, signal=53%	PSMB4/RPS27A/PSMA7/UBC/PSMD4/PSMB3/UBA52/MCM3/PSMB5/PSMD2/PSMC4/MCM7/UBE2C/PSMC3/PSMB1/PSMB8/PSMD3/PSMD8/PSMB2/PSME1/PSMB7/MCM2/PSMD1/PSMC5/PSME3/MCM6/PSMC2/PSMB9/UBE2E1/PSMD13/PSMF1/PSMA5/PSMA1/PSMD7/MCM4/PSMD10/MCM5/PSMD11/CUL1/ANAPC11/PSMA3/PSMB6/ANAPC16/UBE2S/SKP2/CDC16/CCNA2/PSMA4/PSMD12/RBX1/CDK2/PSMD14/CDC27/SKP1/ANAPC5/CDT1/CDC6
WP_MATRIX_METALLOPROTEINASES	WP_MATRIX_METALLOPROTEINASES	30	0.846725	1.44111	0.0148883	0.142241	1275	tags=27%, list=7%, signal=25%	TIMP1/BSG/MMP14/TIMP2/MMP9/MMP7/MMP15/MMP2
REACTOME_HIV_INFECTION	REACTOME_HIV_INFECTION	231	0.726709	1.49214	0.0149925	0.142558	2488	tags=42%, list=13%, signal=37%	HLA-A/SLC25A6/SLC25A5/NPM1/B2M/ARF1/PSMB4/RPS27A/HMGA1/XRCC6/CHMP4B/PSMA7/UBC/PSMD4/RAC1/PPIA/PSMB3/UBA52/AP2M1/RAN/BANF1/PSMB5/XRCC5/PSMD2/PSMC4/RANGAP1/NELFE/PSMC3/KPNB1/PSMB1/PSMB8/PSMD3/PSMD8/PSMB2/PSME1/SUPT4H1/POLR2L/AP2S1/SSRP1/FEN1/NELFB/PSMB7/TAF7/TAF15/POLR2G/PSMD1/PSMC5/PSME3/TAF9/CXCR4/AP2B1/AP1S1/TAF11/PSMC2/SEC13/CHMP5/PSMB9/POLR2K/PSMD13/PSMF1/PSMA5/PSMA1/PSMD7/PAK2/NMT1/PSMD10/SUP…
BIOCARTA_BLYMPHOCYTE_PATHWAY	BIOCARTA_BLYMPHOCYTE_PATHWAY	12	0.925794	1.47916	0.0154946	0.144461	600	tags=33%, list=3%, signal=32%	HLA-DRA/HLA-DRB1/HLA-DRB5/ICAM1
REACTOME_PROSTACYCLIN_SIGNALLING_THROUGH_PROSTACYCLIN_RECEPTOR	REACTOME_PROSTACYCLIN_SIGNALLING_THROUGH_PROSTACYCLIN_RECEPTOR	19	0.870243	1.44357	0.0155317	0.144461	451	tags=21%, list=2%, signal=21%	GNG5/GNB2/GNB1/GNAS
WP_PROLACTIN_SIGNALING_PATHWAY	WP_PROLACTIN_SIGNALING_PATHWAY	76	0.774199	1.43077	0.0156454	0.144461	2743	tags=43%, list=14%, signal=37%	RPS6/CTSD/PPIB/STAT1/RAC1/YWHAZ/ITGB1/PPIA/SHC1/FLNA/EIF4EBP1/YWHAG/GRB2/JUN/JAK1/NFKBIA/MAP2K2/STAT3/MYC/SIRPA/PTPN11/RAF1/MAPK3/SRC/HRAS/SOCS3/PTPN1/RELA/MAPK1/VAV2/CASP3/MAP2K1/IRF1
WP_OSTEOCLAST_SIGNALING	WP_OSTEOCLAST_SIGNALING	16	0.87962	1.43783	0.0156627	0.144461	474	tags=12%, list=2%, signal=12%	SPP1/ATP6V1G1
REACTOME_AGGREPHAGY	REACTOME_AGGREPHAGY	44	0.82613	1.45152	0.0156863	0.144461	2175	tags=43%, list=11%, signal=38%	HSP90AA1/RPS27A/TUBB4B/UBC/TUBA1B/VIM/UBA52/VCP/DYNLL1/PARK7/TUBB2A/TUBA1C/TUBA4A/DYNC1H1/HSF1/TUBA1A/TUBA3C/DYNLL2/DYNC1I2
PID_AJDISS_2PATHWAY	PID_AJDISS_2PATHWAY	48	0.807871	1.42417	0.0157274	0.144461	2544	tags=50%, list=13%, signal=43%	IGF2/RAB7A/RAC1/CDC42/CTNNB1/CTNNA1/JUP/DSP/MMP7/CTNND1/ARF6/CDH2/CDH1/NME1/ROBO1/GNA13/MET/SRC/HRAS/PTPN1/HGS/ABL1/GNA12/CASP3
REACTOME_APC_C_CDH1_MEDIATED_DEGRADATION_OF_CDC20_AND_OTHER_APC_C_CDH1_TARGETED_PROTEINS_IN_LATE_MITOSIS_EARLY_G1	REACTOME_APC_C_CDH1_MEDIATED_DEGRADATION_OF_CDC20_AND_OTHER_APC_C_CDH1_TARGETED_PROTEINS_IN_LATE_MITOSIS_EARLY_G1	74	0.776397	1.42689	0.0157274	0.144461	2564	tags=61%, list=13%, signal=53%	PSMB4/RPS27A/PSMA7/UBC/PSMD4/PSMB3/UBA52/PSMB5/PSMD2/PSMC4/UBE2C/CDC20/PSMC3/PSMB1/PSMB8/PSMD3/PSMD8/PSMB2/PSME1/PSMB7/PSMD1/PSMC5/PSME3/PTTG1/PSMC2/PSMB9/UBE2E1/PSMD13/PSMF1/PSMA5/PSMA1/PSMD7/PSMD10/PSMD11/ANAPC11/PSMA3/PSMB6/ANAPC16/UBE2S/SKP2/CDC16/PSMA4/PSMD12/AURKA/AURKB
WP_IL6_SIGNALING_PATHWAY	WP_IL6_SIGNALING_PATHWAY	43	0.805244	1.41197	0.0157687	0.144461	2767	tags=51%, list=14%, signal=44%	AGT/TIMP1/CRP/STAT1/RAC1/SHC1/BCL2L1/GRB2/JUNB/HDAC1/JAK1/MAP2K2/STAT3/PTPN11/MAPK3/PRKCD/SOCS3/BAD/MAPK1/MAP2K1/IRF1/IL6ST
REACTOME_CALNEXIN_CALRETICULIN_CYCLE	REACTOME_CALNEXIN_CALRETICULIN_CYCLE	26	0.857168	1.43885	0.0159509	0.14451	611	tags=38%, list=3%, signal=37%	CALR/CANX/RPS27A/PDIA3/GANAB/UBC/UBA52/PRKCSH/RNF5/OS9
REACTOME_SEPARATION_OF_SISTER_CHROMATIDS	REACTOME_SEPARATION_OF_SISTER_CHROMATIDS	191	0.715638	1.44117	0.0159884	0.14451	3369	tags=49%, list=18%, signal=41%	RPS27/PSMB4/RPS27A/TUBB4B/PSMA7/UBC/PSMD4/TUBA1B/PSMB3/UBA52/NUDC/PSMB5/PSMD2/MAPRE1/PSMC4/DYNLL1/UBE2C/RAD21/RANGAP1/CDC20/PSMC3/PSMB1/TUBB2A/PSMB8/PSMD3/PSMD8/PSMB2/PSME1/RCC2/PPP2R1A/PSMB7/TUBA1C/PSMD1/PSMC5/PSME3/TUBA4A/PTTG1/ZWINT/PPP1CC/BIRC5/PSMC2/SEC13/PSMB9/UBE2E1/PSMD13/PSMF1/PSMA5/DYNC1H1/PSMA1/PSMD7/PSMD10/TUBA1A/SMC3/PSMD11/PPP2CA/PPP2R5D/ANAPC11/PPP2R5A/PSMA3/PSMB6/CKAP5/TUBA3C/DYNL…
WP_PHOTODYNAMIC_THERAPYINDUCED_UNFOLDED_PROTEIN_RESPONSE	WP_PHOTODYNAMIC_THERAPYINDUCED_UNFOLDED_PROTEIN_RESPONSE	27	0.855426	1.44244	0.0159902	0.14451	1545	tags=48%, list=8%, signal=44%	CALR/HSP90B1/HSPA5/ATF4/PDIA6/TRIB3/DDIT3/NARS1/WARS1/PPP1R15A/UBE2E1/EIF2A/DNAJB11
KEGG_NATURAL_KILLER_CELL_MEDIATED_CYTOTOXICITY	KEGG_NATURAL_KILLER_CELL_MEDIATED_CYTOTOXICITY	131	0.726704	1.41142	0.0164835	0.148301	2671	tags=20%, list=14%, signal=17%	HLA-A/HLA-B/HLA-C/HLA-E/RAC1/SHC1/FCER1G/TYROBP/GRB2/ICAM1/IFNGR2/TNFSF10/FCGR3A/NRAS/MAP2K2/PTPN11/RAF1/MAPK3/ITGB2/HRAS/PPP3R1/RAC2/MAPK1/VAV2/CASP3/MAP2K1
BIOCARTA_CARDIACEGF_PATHWAY	BIOCARTA_CARDIACEGF_PATHWAY	18	0.868044	1.42841	0.0168675	0.150024	607	tags=17%, list=3%, signal=16%	AGT/RHOA/JUN
BIOCARTA_CSK_PATHWAY	BIOCARTA_CSK_PATHWAY	20	0.86861	1.43138	0.0169287	0.150024	948	tags=20%, list=5%, signal=19%	HLA-DRA/HLA-DRB1/HLA-DRB5/PRKAR1A
REACTOME_RHO_GTPASE_EFFECTORS	REACTOME_RHO_GTPASE_EFFECTORS	322	0.720905	1.51962	0.0170543	0.150024	2731	tags=33%, list=14%, signal=28%	ACTB/ACTG1/RPS27/S100A9/PFN1/RHOA/CFL1/TUBB4B/MYL12B/H2AZ1/MYH9/YWHAQ/BRK1/TUBA1B/RAC1/YWHAZ/ITGB1/H3-3B/SFN/MYL6/FLNA/ARPC3/YWHAB/YWHAE/YWHAH/CDC42/YWHAG/ACTR2/NUDC/ARPC1B/CTNNB1/ARPC1A/MAPRE1/RHOC/PKN1/DYNLL1/GRB2/H2AX/RANGAP1/CDC20/CTNNA1/TUBB2A/CYBA/RCC2/H2BC12/PPP2R1A/CTTN/PPP1CB/ARPC2/RHOG/ARPC4/TUBA1C/H2AZ2/H2AC6/KIF5B/TUBA4A/ZWINT/CDH1/PPP1CC/BIRC5/RTKN/SEC13/S100A8/ARPC5/WASF2/DYNC1H1/DV…
REACTOME_FCERI_MEDIATED_NF_KB_ACTIVATION	REACTOME_FCERI_MEDIATED_NF_KB_ACTIVATION	81	0.767487	1.42421	0.0170828	0.150024	2961	tags=56%, list=15%, signal=47%	PSMB4/RPS27A/PSMA7/UBC/PSMD4/PSMB3/UBA52/FCER1G/PSMB5/PSMD2/PSMC4/PSMC3/PSMB1/PSMB8/PSMD3/PSMD8/PSMB2/PSME1/PSMB7/CDC34/PSMD1/PSMC5/PSME3/NFKBIA/PSMC2/PSMB9/PSMD13/PSMF1/PSMA5/PSMA1/PSMD7/PSMD10/PSMD11/UBE2D2/CUL1/PSMA3/PSMB6/PSMA4/RELA/PSMD12/TAB2/PSMD14/UBE2N/FBXW11/SKP1
REACTOME_G_BETA_GAMMA_SIGNALLING_THROUGH_PI3KGAMMA	REACTOME_G_BETA_GAMMA_SIGNALLING_THROUGH_PI3KGAMMA	25	0.849398	1.41837	0.0171149	0.150024	431	tags=16%, list=2%, signal=16%	RHOA/GNG5/GNB2/GNB1
REACTOME_REGULATION_OF_RUNX3_EXPRESSION_AND_ACTIVITY	REACTOME_REGULATION_OF_RUNX3_EXPRESSION_AND_ACTIVITY	55	0.800029	1.4265	0.0171731	0.150024	1903	tags=60%, list=10%, signal=54%	PSMB4/RPS27A/PSMA7/UBC/PSMD4/PSMB3/UBA52/PSMB5/PSMD2/PSMC4/PSMC3/PSMB1/PSMB8/PSMD3/TGFB1/PSMD8/PSMB2/PSME1/PSMB7/PSMD1/PSMC5/PSME3/PSMC2/PSMB9/PSMD13/PSMF1/PSMA5/PSMA1/PSMD7/PSMD10/PSMD11/PSMA3/PSMB6
REACTOME_CROSS_PRESENTATION_OF_SOLUBLE_EXOGENOUS_ANTIGENS_ENDOSOMES_	REACTOME_CROSS_PRESENTATION_OF_SOLUBLE_EXOGENOUS_ANTIGENS_ENDOSOMES_	50	0.804462	1.4224	0.0172185	0.150024	1903	tags=58%, list=10%, signal=52%	PSMB4/PSMA7/PSMD4/PSMB3/PSMB5/PSMD2/PSMC4/PSMC3/PSMB1/PSMB8/PSMD3/PSMD8/PSMB2/PSME1/PSMB7/PSMD1/PSMC5/PSME3/PSMC2/PSMB9/PSMD13/PSMF1/PSMA5/PSMA1/PSMD7/PSMD10/PSMD11/PSMA3/PSMB6
REACTOME_STABILIZATION_OF_P53	REACTOME_STABILIZATION_OF_P53	57	0.796312	1.41591	0.0173797	0.150024	1903	tags=56%, list=10%, signal=51%	PSMB4/RPS27A/PSMA7/UBC/PSMD4/PSMB3/UBA52/PSMB5/PSMD2/PSMC4/PSMC3/PSMB1/PSMB8/PSMD3/PSMD8/PSMB2/PSME1/PSMB7/PSMD1/PSMC5/PSME3/PSMC2/PSMB9/PSMD13/PSMF1/PSMA5/PSMA1/PSMD7/PSMD10/PSMD11/PSMA3/PSMB6
REACTOME_P75NTR_REGULATES_AXONOGENESIS	REACTOME_P75NTR_REGULATES_AXONOGENESIS	10	0.925605	1.4535	0.0175644	0.150024	875	tags=30%, list=5%, signal=29%	RHOA/ARHGDIA/RTN4
REACTOME_SIGNALING_BY_THE_B_CELL_RECEPTOR_BCR_	REACTOME_SIGNALING_BY_THE_B_CELL_RECEPTOR_BCR_	110	0.735609	1.40719	0.0175913	0.150024	2583	tags=44%, list=13%, signal=38%	PSMB4/RPS27A/PSMA7/UBC/PSMD4/PPIA/PSMB3/FKBP1A/UBA52/PSMB5/PSMD2/PSMC4/GRB2/PSMC3/PSMB1/PSMB8/PSMD3/PSMD8/PSMB2/PSME1/PSMB7/AHCYL1/NRAS/PSMD1/PSMC5/PSME3/NFKBIA/PSMC2/PSMB9/PSMD13/PSMF1/PSMA5/PSMA1/PSMD7/PSMD10/PSMD11/CUL1/NFKBIE/PSMA3/PSMB6/HRAS/STIM1/PSMA4/PPP3R1/RELA/PSMD12/PIK3AP1/CALM1
REACTOME_P75NTR_RECRUITS_SIGNALLING_COMPLEXES	REACTOME_P75NTR_RECRUITS_SIGNALLING_COMPLEXES	13	0.90037	1.44813	0.0178359	0.150024	629	tags=38%, list=3%, signal=37%	SQSTM1/RPS27A/UBC/UBA52/IRAK1
BIOCARTA_PROTEASOME_PATHWAY	BIOCARTA_PROTEASOME_PATHWAY	19	0.86228	1.43036	0.0179211	0.150024	1903	tags=74%, list=10%, signal=66%	RPN2/PSMB4/PSMA7/RPN1/PSMB3/PSMB5/UBA1/PSMB1/PSMB2/PSMB7/PSMA5/PSMA1/PSMA3/PSMB6
REACTOME_CONSTITUTIVE_SIGNALING_BY_LIGAND_RESPONSIVE_EGFR_CANCER_VARIANTS	REACTOME_CONSTITUTIVE_SIGNALING_BY_LIGAND_RESPONSIVE_EGFR_CANCER_VARIANTS	19	0.862065	1.43001	0.0179211	0.150024	1103	tags=42%, list=6%, signal=40%	HSP90AA1/RPS27A/UBC/SHC1/UBA52/GRB2/CDC37/NRAS
REACTOME_GOLGI_TO_ER_RETROGRADE_TRANSPORT	REACTOME_GOLGI_TO_ER_RETROGRADE_TRANSPORT	134	0.725366	1.40845	0.017931	0.150024	2788	tags=40%, list=15%, signal=34%	ARF1/TUBB4B/KDELR1/TMED9/ARF4/TMED2/TUBA1B/SURF4/COPA/CAPZB/RAB1A/COPG1/RAB1B/COPE/KDELR2/DYNLL1/PAFAH1B3/COPZ1/ARF5/ARCN1/TUBB2A/CAPZA1/TMED10/COPB1/ARF3/KIF12/DCTN2/TUBA1C/KIF5B/TUBA4A/GALNT1/COPB2/TMED7/KDELR3/DYNC1H1/ARFGAP3/TUBA1A/GALNT2/RAB6A/KIFC1/ACTR1A/TUBA3C/DYNLL2/ARFGAP1/GBF1/DYNC1I2/DCTN1/KIF2C/CAPZA2/PAFAH1B2/KIF3B/ARFGAP2/RACGAP1
REACTOME_THE_NLRP3_INFLAMMASOME	REACTOME_THE_NLRP3_INFLAMMASOME	15	0.882404	1.44036	0.0180072	0.150024	804	tags=27%, list=4%, signal=26%	HSP90AB1/TXN/APP/TXNIP
REACTOME_SIGNALING_BY_NOTCH	REACTOME_SIGNALING_BY_NOTCH	234	0.714805	1.47249	0.018018	0.150024	1903	tags=27%, list=10%, signal=25%	YBX1/MDK/PSMB4/RPS27A/H2AZ1/PSMA7/UBC/PSMD4/TMED2/STAT1/YWHAZ/APH1A/PSMB3/H3-3B/UBA52/DLK1/PSMB5/CCND1/PSMD2/NCSTN/PSMC4/JUN/H2AX/PSMC3/PSMB1/HIF1A/PSMB8/PSMD3/HDAC1/PSMD8/PSMB2/PSME1/H2BC12/ELF3/PSMB7/H2AZ2/H2AC6/PSMD1/PSMC5/PSME3/KAT2A/ATP2A2/TFDP1/B4GALT1/PSMC2/PSMB9/PSMD13/PSMF1/PSMA5/PSENEN/PSMA1/PSMD7/E2F1/SNW1/PSMD10/PSMD11/CUL1/MYC/RAB6A/HES1/PSMA3/H2BC5/PSMB6
KEGG_OLFACTORY_TRANSDUCTION	KEGG_OLFACTORY_TRANSDUCTION	382	0.680213	1.45493	0.0181518	0.150024	323	tags=1%, list=2%, signal=1%	CALM3/CALM2
WP_PI3KAKTMTOR_VITD3_SIGNALLING	WP_PI3KAKTMTOR_VITD3_SIGNALLING	22	0.860691	1.42635	0.018226	0.150024	151	tags=9%, list=1%, signal=9%	HLA-DRA/LDHA
PID_PRL_SIGNALING_EVENTS_PATHWAY	PID_PRL_SIGNALING_EVENTS_PATHWAY	23	0.863227	1.43313	0.0182482	0.150024	942	tags=43%, list=5%, signal=41%	AGT/ATF5/RHOA/TUBA1B/RAC1/ITGB1/CDKN1A/RHOC/PTP4A1/PTP4A2
REACTOME_RESPONSE_OF_MTB_TO_PHAGOCYTOSIS	REACTOME_RESPONSE_OF_MTB_TO_PHAGOCYTOSIS	23	0.86249	1.43191	0.0182482	0.150024	676	tags=35%, list=4%, signal=34%	ENO1/RPS27A/PGK1/UBC/RAB7A/UBA52/KPNB1/SFPQ
PID_LYMPH_ANGIOGENESIS_PATHWAY	PID_LYMPH_ANGIOGENESIS_PATHWAY	25	0.847668	1.41548	0.0183374	0.150024	706	tags=28%, list=4%, signal=27%	FN1/COL1A1/ITGB1/COL1A2/SHC1/GRB2/ITGA5
REACTOME_TRANSPORT_OF_ORGANIC_ANIONS	REACTOME_TRANSPORT_OF_ORGANIC_ANIONS	12	-0.991927	-1.52305	0.0184049	0.150024	2	tags=17%, list=0%, signal=17%	SLCO1B1/ALB
REACTOME_TP53_REGULATES_METABOLIC_GENES	REACTOME_TP53_REGULATES_METABOLIC_GENES	82	0.760529	1.41494	0.0184211	0.150024	1850	tags=34%, list=10%, signal=31%	PRDX1/TXN/GPX2/COX8A/PRDX5/YWHAQ/YWHAZ/TXNRD1/SFN/YWHAB/G6PD/YWHAE/YWHAH/YWHAG/GSR/COX6B1/RRAGA/COX7C/DDIT4/GPI/COX6A1/LAMTOR1/LAMTOR5/LRPPRC/RHEB/COX14/COX5A/COX7A2L
REACTOME_G1_S_DNA_DAMAGE_CHECKPOINTS	REACTOME_G1_S_DNA_DAMAGE_CHECKPOINTS	68	0.778427	1.41681	0.0184697	0.150024	2601	tags=59%, list=14%, signal=51%	PSMB4/RPS27A/PSMA7/UBC/PSMD4/PSMB3/UBA52/CDKN1A/PSMB5/PSMD2/PSMC4/PSMC3/PSMB1/PSMB8/PSMD3/PSMD8/PSMB2/PSME1/PSMB7/PSMD1/PSMC5/PSME3/PSMC2/PSMB9/PSMD13/PSMF1/PSMA5/PSMA1/PSMD7/PSMD10/PSMD11/PSMA3/PSMB6/CCNA2/COP1/CDKN1B/PSMA4/PSMD12/CDK2/CDKN2A
REACTOME_METABOLISM_OF_POLYAMINES	REACTOME_METABOLISM_OF_POLYAMINES	59	0.792564	1.41888	0.0186418	0.150812	1903	tags=59%, list=10%, signal=54%	NQO1/PSMB4/OAZ1/PSMA7/PSMD4/PSMB3/ODC1/PSMB5/PSMD2/PSMC4/SRM/PSMC3/PSMB1/PSMB8/PSMD3/PSMD8/PSMB2/PSME1/SMS/PSMB7/PSMD1/PSMC5/PSME3/PSMC2/PSMB9/PSMD13/PSMF1/PSMA5/PSMA1/PSMD7/AZIN1/PSMD10/PSMD11/PSMA3/PSMB6
WP_THERMOGENESIS	WP_THERMOGENESIS	108	0.737153	1.40956	0.0188172	0.15142	3106	tags=30%, list=16%, signal=25%	ACTB/ACTG1/RPS6/ACSL4/GNAS/GRB2/SMARCB1/NRAS/CREB3/RPS6KA3/ACSL3/RHEB/SMARCD2/SMARCC1/ACTL6A/SMARCD1/PNPLA2/KDM1A/HRAS/SMARCA4/KLB/MGLL/FGF21/PRKAA1/PRKAB2/ARID1A/PRKAG1/ATF2/MAPK14/KDM3B/MLST8/AKT1S1
REACTOME_CLEC7A_DECTIN_1_SIGNALING	REACTOME_CLEC7A_DECTIN_1_SIGNALING	100	0.744965	1.41178	0.0188679	0.15142	2961	tags=53%, list=15%, signal=45%	PSMB4/RPS27A/PSMA7/UBC/PSMD4/PSMB3/UBA52/PSMB5/PSMD2/PSMC4/PSMC3/PSMB1/UBE2M/PSMB8/PSMD3/PSMD8/PSMB2/PSME1/PSMB7/AHCYL1/CDC34/PSMD1/PSMC5/PSME3/NFKBIA/PSMC2/PSMB9/PSMD13/PSMF1/PSMA5/PSMA1/PSMD7/PSMD10/PSMD11/UBE2D2/CUL1/NFKB2/PYCARD/PSMA3/PSMB6/PRKCD/SRC/PSMA4/PPP3R1/RELA/PSMD12/TAB2/RELB/CALM1/PSMD14/UBE2N/FBXW11/SKP1
BIOCARTA_CTL_PATHWAY	BIOCARTA_CTL_PATHWAY	13	0.892513	1.43549	0.019025	0.151462	600	tags=23%, list=3%, signal=22%	HLA-A/B2M/ICAM1
KEGG_NEUROTROPHIN_SIGNALING_PATHWAY	KEGG_NEUROTROPHIN_SIGNALING_PATHWAY	126	0.724347	1.40393	0.0190736	0.151462	2945	tags=36%, list=15%, signal=30%	RHOA/ATF4/YWHAQ/RAC1/YWHAZ/ARHGDIA/CALM3/CALM2/SHC1/YWHAB/BEX3/YWHAE/YWHAH/CDC42/MAGED1/YWHAG/GRB2/JUN/MAPKAPK2/IRAK1/ARHGDIB/BAX/NRAS/NFKBIA/RPS6KA3/MAP2K2/CRKL/NFKBIE/PTPN11/RAF1/MAPK3/PRKCD/HRAS/BAD/CSK/RELA/ABL1/MAPK1/CALM1/RAPGEF1/RAP1A/MAP2K1/SORT1/MAPK14/IRAK2
REACTOME_DNA_REPLICATION	REACTOME_DNA_REPLICATION	128	0.730231	1.41963	0.0190996	0.151462	3076	tags=55%, list=16%, signal=46%	PSMB4/RPS27A/PCNA/PSMA7/UBC/PSMD4/PSMB3/UBA52/MCM3/PSMB5/PSMD2/PSMC4/MCM7/UBE2C/PSMC3/PSMB1/PSMB8/PSMD3/PSMD8/PSMB2/PSME1/GMNN/FEN1/PSMB7/POLE3/MCM2/PSMD1/PSMC5/PSME3/MCM6/PSMC2/POLD2/PSMB9/UBE2E1/PSMD13/PSMF1/RPA2/PSMA5/PSMA1/PSMD7/MCM4/E2F1/PSMD10/MCM5/PSMD11/RFC2/CUL1/ANAPC11/PSMA3/PSMB6/RPA1/ANAPC16/RFC4/UBE2S/SKP2/CDC16/CCNA2/PSMA4/PSMD12/RFC1/RBX1/CDK2/POLE4/PSMD14/POLD1/CDC27/SKP1/ANAPC5/C…
REACTOME_SYNAPTIC_ADHESION_LIKE_MOLECULES	REACTOME_SYNAPTIC_ADHESION_LIKE_MOLECULES	21	0.86749	1.43613	0.0193237	0.152635	688	tags=19%, list=4%, signal=18%	FLOT1/PTPRF/FLOT2/RTN3
REACTOME_SIGNALING_BY_EGFR_IN_CANCER	REACTOME_SIGNALING_BY_EGFR_IN_CANCER	25	0.843612	1.40871	0.0195599	0.153072	1103	tags=32%, list=6%, signal=30%	HSP90AA1/RPS27A/UBC/SHC1/UBA52/GRB2/CDC37/NRAS
WP_PHYSIOLOGICAL_AND_PATHOLOGICAL_HYPERTROPHY_OF_THE_HEART	WP_PHYSIOLOGICAL_AND_PATHOLOGICAL_HYPERTROPHY_OF_THE_HEART	25	0.845325	1.41157	0.0195599	0.153072	607	tags=20%, list=3%, signal=19%	AGT/RHOA/RAC1/CALM2/JUN
WP_RENIN_ANGIOTENSIN_ALDOSTERONE_SYSTEM_RAAS	WP_RENIN_ANGIOTENSIN_ALDOSTERONE_SYSTEM_RAAS	44	0.800308	1.40615	0.0196078	0.153072	1230	tags=14%, list=6%, signal=13%	AGT/ATF4/CALM3/CALM2/ATF6B/CREB3
REACTOME_REGULATION_OF_PTEN_STABILITY_AND_ACTIVITY	REACTOME_REGULATION_OF_PTEN_STABILITY_AND_ACTIVITY	69	0.7694	1.40208	0.0198413	0.154294	2457	tags=54%, list=13%, signal=47%	PSMB4/RPS27A/PSMA7/UBC/PSMD4/PSMB3/UBA52/PSMB5/PSMD2/PSMC4/PSMC3/PSMB1/PSMB8/PSMD3/PSMD8/PSMB2/PSME1/PSMB7/PSMD1/PSMC5/PSME3/PSMC2/PSMB9/PSMD13/PSMF1/PSMA5/PSMA1/PSMD7/PSMD10/PSMD11/CSNK2A1/PSMA3/PSMB6/CSNK2B/PSMA4/PSMD12/MKRN1
PID_IL2_PI3K_PATHWAY	PID_IL2_PI3K_PATHWAY	34	0.817841	1.40627	0.0202532	0.156279	1937	tags=38%, list=10%, signal=34%	RPS6/HSP90AA1/RAC1/SHC1/BCL2L1/GRB2/EIF3A/JAK1/IL2RG/E2F1/MYC/UGCG/PTPN11
REACTOME_CHYLOMICRON_ASSEMBLY	REACTOME_CHYLOMICRON_ASSEMBLY	10	-0.985868	-1.4854	0.0202703	0.156279	38	tags=60%, list=0%, signal=60%	APOB/APOA4/APOE/APOA1/APOC3/APOA2
PID_EPHRINB_REV_PATHWAY	PID_EPHRINB_REV_PATHWAY	30	-0.969574	-1.62524	0.0204082	0.156279	19	tags=13%, list=0%, signal=13%	TIAM1/FGG/FGB/FGA
REACTOME_SIGNALING_BY_WNT	REACTOME_SIGNALING_BY_WNT	329	0.702223	1.47862	0.0204082	0.156279	2500	tags=28%, list=13%, signal=25%	PFN1/RHOA/PSMB4/RPS27A/H2AZ1/GNG5/PSMA7/UBC/PSMD4/RAC1/YWHAZ/PSMB3/H3-3B/UBA52/AP2M1/SNX3/GNB2/CLTA/GNB1/PSMB5/CTNNB1/CLTC/PSMD2/PSMC4/DKK1/H2AX/PSMC3/PSMB1/TLE5/PSMB8/PSMD3/HDAC1/PSMD8/PSMB2/PSME1/SOX9/H2BC12/PYGO2/PPP2R1A/AP2S1/PSMB7/SOX4/H2AZ2/H2AC6/PSMD1/PSMC5/PSME3/AP2B1/PSMC2/PSMB9/PSMD13/PSMF1/PSMA5/SCRIB/DVL3/PSMA1/PSMD7/DVL1/PSMD10/VPS29/PSMD11/CUL1/MYC/PPP2CA/PPP2R5D/CSNK2A1/VPS26A/PPP2…
PID_SYNDECAN_1_PATHWAY	PID_SYNDECAN_1_PATHWAY	46	0.788124	1.38668	0.0208333	0.158059	2690	tags=46%, list=14%, signal=39%	COL3A1/BSG/COL1A1/PPIB/COL1A2/COL4A1/COL6A2/COL6A1/TGFB1/MMP9/MMP7/SDCBP/COL5A2/MAPK3/MET/LAMA5/CCL5/MAPK1/COL5A1/COL6A3/MMP1
REACTOME_CELLULAR_RESPONSE_TO_HYPOXIA	REACTOME_CELLULAR_RESPONSE_TO_HYPOXIA	75	0.763374	1.40731	0.0208877	0.158059	2864	tags=61%, list=15%, signal=52%	PSMB4/RPS27A/PSMA7/UBC/PSMD4/PSMB3/UBA52/PSMB5/CA9/PSMD2/PSMC4/PSMC3/PSMB1/HIF1A/PSMB8/PSMD3/PSMD8/PSMB2/PSME1/PSMB7/PSMD1/PSMC5/PSME3/VEGFA/PSMC2/PSMB9/PSMD13/PSMF1/PSMA5/PSMA1/PSMD7/PSMD10/PSMD11/UBE2D2/CITED2/PSMA3/PSMB6/AJUBA/PSMA4/EPO/PSMD12/RBX1/VHL/PSMD14/EGLN1/ARNT
REACTOME_MITOTIC_METAPHASE_AND_ANAPHASE	REACTOME_MITOTIC_METAPHASE_AND_ANAPHASE	236	0.704593	1.45168	0.021021	0.158059	3369	tags=48%, list=18%, signal=40%	RPS27/PSMB4/RPS27A/TUBB4B/CHMP4B/PSMA7/UBC/PSMD4/TUBA1B/PSMB3/LMNA/UBA52/RAN/BANF1/NUDC/PSMB5/PSMD2/MAPRE1/PSMC4/DYNLL1/UBE2C/RAD21/RANGAP1/CDC20/PSMC3/KPNB1/PSMB1/TUBB2A/PSMB8/PSMD3/PSMD8/PSMB2/PSME1/RCC2/SUMO1/LBR/PPP2R1A/CCNB1/PSMB7/TUBA1C/PSMD1/PSMC5/PSME3/TUBA4A/PTTG1/ZWINT/PPP1CC/LMNB1/BIRC5/PSMC2/SEC13/PSMB9/UBE2E1/PSMD13/PSMF1/PSMA5/DYNC1H1/PSMA1/PSMD7/PSMD10/TUBA1A/SMC3/PSMD11/PPP2CA/PPP…
REACTOME_NUCLEOTIDE_BINDING_DOMAIN_LEUCINE_RICH_REPEAT_CONTAINING_RECEPTOR_NLR_SIGNALING_PATHWAYS	REACTOME_NUCLEOTIDE_BINDING_DOMAIN_LEUCINE_RICH_REPEAT_CONTAINING_RECEPTOR_NLR_SIGNALING_PATHWAYS	55	0.784023	1.39796	0.0211361	0.158059	804	tags=18%, list=4%, signal=17%	HSP90AB1/TXN/RPS27A/APP/UBC/UBA52/BCL2L1/IRAK1/AAMP/TXNIP
REACTOME_G_PROTEIN_BETA_GAMMA_SIGNALLING	REACTOME_G_PROTEIN_BETA_GAMMA_SIGNALLING	32	0.821413	1.40603	0.0211443	0.158059	431	tags=16%, list=2%, signal=15%	RHOA/GNG5/CDC42/GNB2/GNB1
REACTOME_GENERATION_OF_SECOND_MESSENGER_MOLECULES	REACTOME_GENERATION_OF_SECOND_MESSENGER_MOLECULES	32	0.819944	1.40351	0.0211443	0.158059	717	tags=19%, list=4%, signal=18%	HLA-DRA/HLA-DRB1/HLA-DPB1/HLA-DRB5/HLA-DPA1/VASP
REACTOME_HEDGEHOG_ON_STATE	REACTOME_HEDGEHOG_ON_STATE	86	0.752698	1.40605	0.0211921	0.158059	2481	tags=42%, list=13%, signal=37%	PSMB4/RPS27A/PSMA7/UBC/PSMD4/PSMB3/UBA52/PSMB5/PSMD2/PSMC4/PSMC3/PSMB1/PSMB8/PSMD3/PSMD8/PSMB2/PSME1/PSMB7/PSMD1/PSMC5/PSME3/PSMC2/PSMB9/PSMD13/PSMF1/PSMA5/PSMA1/PSMD7/PSMD10/PSMD11/PSMA3/PSMB6/PSMA4/PSMD12/GRK2/RBX1
WP_TGFBETA_RECEPTOR_SIGNALING	WP_TGFBETA_RECEPTOR_SIGNALING	54	0.783933	1.39228	0.0212766	0.158102	753	tags=15%, list=4%, signal=14%	SPP1/SERPINE1/STAT1/FKBP1A/CTNNB1/BAMBI/JUN/TGFB1
WP_PPAR_ALPHA_PATHWAY	WP_PPAR_ALPHA_PATHWAY	26	-0.981137	-1.61414	0.0213904	0.158361	126	tags=27%, list=1%, signal=27%	CYP4A11/CYP8B1/APOA5/FABP1/APOA1/APOC3/APOA2
BIOCARTA_INTRINSIC_PATHWAY	BIOCARTA_INTRINSIC_PATHWAY	23	-0.979452	-1.57554	0.0222222	0.163314	183	tags=52%, list=1%, signal=52%	KLKB1/F10/PROC/F9/F12/F2/SERPING1/KNG1/FGG/FGB/SERPINC1/FGA
REACTOME_THE_CANONICAL_RETINOID_CYCLE_IN_RODS_TWILIGHT_VISION_	REACTOME_THE_CANONICAL_RETINOID_CYCLE_IN_RODS_TWILIGHT_VISION_	23	-0.986902	-1.58753	0.0222222	0.163314	152	tags=17%, list=1%, signal=17%	RDH16/HSD17B6/TTR/RBP4
REACTOME_TCF_DEPENDENT_SIGNALING_IN_RESPONSE_TO_WNT	REACTOME_TCF_DEPENDENT_SIGNALING_IN_RESPONSE_TO_WNT	232	0.694158	1.42736	0.0225225	0.164825	2500	tags=30%, list=13%, signal=26%	PSMB4/RPS27A/H2AZ1/PSMA7/UBC/PSMD4/YWHAZ/PSMB3/H3-3B/UBA52/PSMB5/CTNNB1/PSMD2/PSMC4/DKK1/H2AX/PSMC3/PSMB1/PSMB8/PSMD3/HDAC1/PSMD8/PSMB2/PSME1/SOX9/H2BC12/PYGO2/PPP2R1A/PSMB7/SOX4/H2AZ2/H2AC6/PSMD1/PSMC5/PSME3/PSMC2/PSMB9/PSMD13/PSMF1/PSMA5/DVL3/PSMA1/PSMD7/DVL1/PSMD10/PSMD11/MYC/PPP2CA/PPP2R5D/CSNK2A1/PPP2R5A/PSMA3/H2BC5/PSMB6/CSNK1G2/CSNK2B/KLHL12/CTBP1/XPO1/LGR4/PSMA4/CSNK1E/SMARCA4/CAV1/PSMD12…
REACTOME_CHK1_CHK2_CDS1_MEDIATED_INACTIVATION_OF_CYCLIN_B_CDK1_COMPLEX	REACTOME_CHK1_CHK2_CDS1_MEDIATED_INACTIVATION_OF_CYCLIN_B_CDK1_COMPLEX	13	0.888802	1.42952	0.0225922	0.164825	938	tags=62%, list=5%, signal=59%	YWHAQ/YWHAZ/SFN/YWHAB/YWHAE/YWHAH/YWHAG/CCNB1
PID_P38_MK2_PATHWAY	PID_P38_MK2_PATHWAY	21	0.854312	1.41431	0.0229469	0.166807	826	tags=48%, list=4%, signal=46%	HSPB1/YWHAQ/YWHAZ/SFN/YWHAB/YWHAE/YWHAH/YWHAG/MAPKAPK2/CDC25B
REACTOME_PINK1_PRKN_MEDIATED_MITOPHAGY	REACTOME_PINK1_PRKN_MEDIATED_MITOPHAGY	22	0.84777	1.40494	0.0230863	0.167214	1139	tags=45%, list=6%, signal=43%	SQSTM1/RPS27A/UBC/VDAC1/TOMM20/UBA52/TOMM7/TOMM40/TOMM22/MFN2
REACTOME_RECYCLING_OF_BILE_ACIDS_AND_SALTS	REACTOME_RECYCLING_OF_BILE_ACIDS_AND_SALTS	16	-0.983358	-1.53196	0.0232558	0.167235	131	tags=31%, list=1%, signal=31%	SLCO1B1/SLC27A5/SLC10A1/BAAT/ALB
WP_METABOLIC_PATHWAY_OF_LDL_HDL_AND_TG_INCLUDING_DISEASES	WP_METABOLIC_PATHWAY_OF_LDL_HDL_AND_TG_INCLUDING_DISEASES	16	-0.986614	-1.53704	0.0232558	0.167235	16	tags=25%, list=0%, signal=25%	LCAT/APOE/APOA1/APOA2
REACTOME_M_PHASE	REACTOME_M_PHASE	414	0.67991	1.46532	0.0234506	0.167833	3369	tags=38%, list=18%, signal=32%	RPS27/TUBB/HSP90AA1/PSMB4/RPS27A/TUBB4B/H2AZ1/CHMP4B/PSMA7/UBC/PSMD4/TUBA1B/PSMB3/H3-3B/SET/LMNA/UBA52/YWHAE/RAB1A/RAN/YWHAG/BANF1/NUDC/PSMB5/RAB1B/PSMD2/MAPRE1/PSMC4/DYNLL1/UBE2C/RAD21/H2AX/RANGAP1/CDC20/PSMC3/KPNB1/PSMB1/TUBB2A/PSMB8/PSMD3/PSMD8/PSMB2/PSME1/SSNA1/ENSA/RCC2/SUMO1/H2BC12/LBR/TUBG1/PPP2R1A/CCNB1/PSMB7/DCTN2/TUBA1C/H2AZ2/H2AC6/PSMD1/PSMC5/PSME3/TUBA4A/CTDNEP1/PTTG1/ZWINT/PPP1CC/LMN…
REACTOME_GLUCAGON_TYPE_LIGAND_RECEPTORS	REACTOME_GLUCAGON_TYPE_LIGAND_RECEPTORS	33	0.81596	1.40023	0.0238095	0.167833	451	tags=12%, list=2%, signal=12%	GNG5/GNB2/GNB1/GNAS
REACTOME_UB_SPECIFIC_PROCESSING_PROTEASES	REACTOME_UB_SPECIFIC_PROCESSING_PROTEASES	221	0.676397	1.38424	0.0238095	0.167833	4286	tags=42%, list=22%, signal=33%	PSMB4/RPS27A/PSMA7/UBC/VDAC1/PSMD4/FKBP8/PSMB3/TOMM20/UBA52/SNX3/ADRM1/PSMB5/PSMD2/PSMC4/CDC20/PSMC3/PSMB1/HIF1A/PSMB8/PSMD3/PSMD8/PSMB2/PSME1/H2BC12/USP22/PSMB7/H2AC6/PSMD1/PSMC5/PSME3/KAT2A/BIRC3/NFKBIA/USP5/PSMC2/PSMB9/PSMD13/PSMF1/PSMA5/PSMA1/PSMD7/PSMD10/VDAC3/PSMD11/MYC/VDAC2/TOMM70/PSMA3/H2BC5/PSMB6/RNF128/TADA3/USP14/OTUB1/HGS/SKP2/CCNA2/PSMA4/PSMD12/BIRC2/KEAP1/USP10/USP19/PSMD14/TRAF2/S…
KEGG_REGULATION_OF_ACTIN_CYTOSKELETON	KEGG_REGULATION_OF_ACTIN_CYTOSKELETON	212	0.681455	1.38266	0.023845	0.167833	2699	tags=33%, list=14%, signal=28%	ACTB/ACTG1/TMSB4X/FN1/PFN1/RHOA/CFL1/MYL12B/MYH9/ACTN4/BRK1/RAC1/ITGB1/ARPC3/MSN/PPP1CA/CDC42/FGFR4/ARPC1B/EZR/ARPC1A/MYL12A/FGFR3/ITGB5/ITGA5/FGF19/PPP1CB/ARPC2/ITGAV/ARPC4/NRAS/RRAS/PPP1CC/ACTN1/ARPC5/WASF2/MAP2K2/CRKL/PAK2/PFN2/FGFR2/ITGA6/WASL/GNA13/RAF1/MAPK3/RDX/ENAH/ITGB2/PIP4K2C/PIP4K2B/PIP5K1A/HRAS/CSK/MYH14/GNG12/RAC2/ITGB4/ITGA3/MAPK1/VAV2/FGF21/GNA12/PAK4/GIT1/RRAS2/MAP2K1/PDGFRB/DIAP…
REACTOME_SIGNALING_BY_RHO_GTPASES	REACTOME_SIGNALING_BY_RHO_GTPASES	451	0.690164	1.4892	0.0239726	0.167833	2921	tags=28%, list=15%, signal=24%	ACTB/ACTG1/RPS27/S100A9/PFN1/RHOA/CFL1/TUBB4B/MYL12B/H2AZ1/MYH9/YWHAQ/A2M/BRK1/TUBA1B/RAC1/YWHAZ/ARHGDIA/ITGB1/H3-3B/SFN/MYL6/FLNA/ARPC3/YWHAB/YWHAE/YWHAH/CDC42/GDI2/YWHAG/ACTR2/NUDC/ARPC1B/CTNNB1/ARPC1A/MAPRE1/RHOC/PKN1/DYNLL1/GRB2/H2AX/RANGAP1/CDC20/CTNNA1/TUBB2A/CYBA/RCC2/H2BC12/ARHGDIB/PPP2R1A/CTTN/PPP1CB/ARPC2/RHOG/ARPC4/TUBA1C/H2AZ2/H2AC6/KIF5B/TUBA4A/ZWINT/CDH1/PPP1CC/BIRC5/RTKN/SEC13/S100…
REACTOME_ACTIVATION_OF_BAD_AND_TRANSLOCATION_TO_MITOCHONDRIA_	REACTOME_ACTIVATION_OF_BAD_AND_TRANSLOCATION_TO_MITOCHONDRIA_	15	0.872983	1.42498	0.0240096	0.167833	417	tags=47%, list=2%, signal=46%	YWHAQ/YWHAZ/SFN/YWHAB/YWHAE/YWHAH/YWHAG
REACTOME_TRANSCRIPTIONAL_REGULATION_BY_RUNX1	REACTOME_TRANSCRIPTIONAL_REGULATION_BY_RUNX1	236	0.669434	1.37924	0.024024	0.167833	2468	tags=30%, list=13%, signal=26%	PSMB4/RPS27A/H2AZ1/PSMA7/UBC/PSMD4/PSMB3/H3-3B/UBA52/PSMB5/CTSL/CCND1/PSMD2/PSMC4/H2AX/PSMC3/PSMB1/LGALS3/PSMB8/PSMD3/HDAC1/PSMD8/PSMB2/PSME1/SMARCB1/PHC2/H2BC12/PSMB7/CBX4/H2AZ2/H2AC6/PSMD1/PSMC5/PSME3/PRMT1/RING1/PSMC2/PSMB9/PSMD13/PSMF1/PSMA5/PSMA1/PSMD7/PSMD10/PSMD11/CSNK2A1/SMARCD2/YAP1/SMARCC1/PSMA3/H2BC5/WDR5/PSMB6/ACTL6A/GPAM/PTPN11/SMARCD1/CSNK2B/LDB1/BMI1/SRC/MOV10/THBS1/SOCS3/TCF3/PSMA…
REACTOME_HEME_BIOSYNTHESIS	REACTOME_HEME_BIOSYNTHESIS	14	-0.984637	-1.53851	0.0242424	0.167833	2	tags=14%, list=0%, signal=14%	ALAS1/ALB
REACTOME_HEME_DEGRADATION	REACTOME_HEME_DEGRADATION	14	-0.979189	-1.52999	0.0242424	0.167833	60	tags=29%, list=0%, signal=29%	SLCO1B1/GSTA1/FABP1/ALB
REACTOME_PLASMA_LIPOPROTEIN_ASSEMBLY	REACTOME_PLASMA_LIPOPROTEIN_ASSEMBLY	19	-0.98458	-1.55381	0.0242424	0.167833	38	tags=37%, list=0%, signal=37%	APOB/APOA4/APOE/APOC1/APOA1/APOC3/APOA2
REACTOME_LYSOSOME_VESICLE_BIOGENESIS	REACTOME_LYSOSOME_VESICLE_BIOGENESIS	35	0.81462	1.40153	0.024359	0.167833	2425	tags=46%, list=13%, signal=40%	HSPA8/ARF1/APP/CTSZ/CLTA/CLTC/VAMP8/GNS/DNASE2/AP1S1/VAMP7/AP1B1/M6PR/CLTB/HGS/AP1M2
KEGG_COMPLEMENT_AND_COAGULATION_CASCADES	KEGG_COMPLEMENT_AND_COAGULATION_CASCADES	69	-0.941577	-1.7023	0.0243902	0.167833	326	tags=51%, list=2%, signal=50%	MBL2/F7/SERPINA5/KLKB1/F13B/CFI/MASP2/F10/C4BPB/PROC/CFB/C6/CFH/C8A/C8B/SERPIND1/F9/PLG/C1R/C9/C1S/C8G/F12/CPB2/F2/SERPINF2/C4BPA/SERPING1/SERPINA1/KNG1/C3/FGG/FGB/SERPINC1/FGA
BIOCARTA_FIBRINOLYSIS_PATHWAY	BIOCARTA_FIBRINOLYSIS_PATHWAY	12	-0.978151	-1.5019	0.0245399	0.167833	104	tags=50%, list=1%, signal=50%	PLG/CPB2/F2/FGG/FGB/FGA
WP_BIOMARKERS_FOR_UREA_CYCLE_DISORDERS	WP_BIOMARKERS_FOR_UREA_CYCLE_DISORDERS	12	-0.980299	-1.5052	0.0245399	0.167833	315	tags=83%, list=2%, signal=82%	F7/ASL/GATM/F10/GPT/OTC/GOT1/GAMT/ARG1/ASS1
REACTOME_DEUBIQUITINATION	REACTOME_DEUBIQUITINATION	298	0.692254	1.4511	0.0246533	0.167833	3381	tags=34%, list=18%, signal=28%	ACTB/RHOA/PSMB4/RPS27A/PSMA7/UBC/VDAC1/PSMD4/FKBP8/PSMB3/TOMM20/UBA52/SNX3/VCP/ADRM1/PSMB5/PSMD2/PSMC4/CDC20/PSMC3/PSMB1/HIF1A/PSMB8/PSMD3/TGFB1/PSMD8/PSMB2/PSME1/RAD23B/H2BC12/RAD23A/UCHL1/USP22/PSMB7/H2AC6/PSMD1/PSMC5/PSME3/KAT2A/TNIP1/BIRC3/NFKBIA/USP5/PSMC2/PSMB9/PSMD13/PSMF1/PSMA5/PSMA1/PSMD7/MCRS1/PSMD10/VDAC3/PSMD11/MYC/VDAC2/TOMM70/PSMA3/H2BC5/BAP1/PSMB6/RNF128/ACTL6A/TADA3/USP14/OTUB1/CD…
REACTOME_PTEN_REGULATION	REACTOME_PTEN_REGULATION	139	0.701279	1.372	0.0247934	0.167833	3143	tags=48%, list=16%, signal=41%	PSMB4/RPS27A/PSMA7/UBC/PSMD4/PSMB3/UBA52/PSMB5/PSMD2/PSMC4/MAF1/JUN/RRAGA/PSMC3/PSMB1/PSMB8/PSMD3/HDAC1/PSMD8/PSMB2/PSME1/PHC2/CHD4/PSMB7/LAMTOR1/CBX4/LAMTOR5/PSMD1/ATN1/PSMC5/PSME3/RING1/PSMC2/PSMB9/PSMD13/PSMF1/PSMA5/PSMA1/PSMD7/RHEB/PSMD10/RBBP4/PSMD11/CSNK2A1/MTA2/RBBP7/PSMA3/PSMB6/MAPK3/CSNK2B/BMI1/KDM1A/MOV10/PSMA4/PSMD12/MKRN1/MAPK1/STUB1/PSMD14/RRAGD/ATF2/USP7/MLST8/HDAC5/TRIM27/TP53/SUZ12
REACTOME_EXTRA_NUCLEAR_ESTROGEN_SIGNALING	REACTOME_EXTRA_NUCLEAR_ESTROGEN_SIGNALING	75	0.757914	1.39725	0.0248042	0.167833	2708	tags=36%, list=14%, signal=31%	HSPB1/HSP90AA1/GNG5/SHC1/GNB2/GNB1/CCND1/MMP9/MMP7/GNAI2/NRAS/PRMT1/MMP2/SPHK1/UHMK1/MAPK3/SRC/HRAS/XPO1/CDKN1B/GNG12/CAV1/MAPK1/CALM1/ZDHHC7/CAV2/SRF
BIOCARTA_EXTRINSIC_PATHWAY	BIOCARTA_EXTRINSIC_PATHWAY	13	-0.985381	-1.50595	0.0248447	0.167833	183	tags=54%, list=1%, signal=53%	F10/PROC/F2/FGG/FGB/SERPINC1/FGA
REACTOME_METABOLISM_OF_FAT_SOLUBLE_VITAMINS	REACTOME_METABOLISM_OF_FAT_SOLUBLE_VITAMINS	48	-0.952404	-1.72391	0.0251046	0.169019	38	tags=17%, list=0%, signal=17%	APOM/APOA4/TTR/APOE/RBP4/APOA1/APOC3/APOA2
WP_TGFBETA_RECEPTOR_SIGNALLING_IN_SKELETAL_DYSPLASIAS	WP_TGFBETA_RECEPTOR_SIGNALLING_IN_SKELETAL_DYSPLASIAS	58	0.77598	1.38621	0.0252324	0.169257	753	tags=14%, list=4%, signal=13%	SPP1/SERPINE1/STAT1/FKBP1A/CTNNB1/BAMBI/JUN/TGFB1
NABA_SECRETED_FACTORS	NABA_SECRETED_FACTORS	342	0.682292	1.44098	0.0253566	0.169257	1490	tags=8%, list=8%, signal=8%	IGF2/S100A11/S100A6/S100A9/S100A10/MDK/S100A16/GDF15/S100P/CCL20/INHBE/CCL21/CXCL10/VEGFB/S100A14/SFRP5/CXCL1/TGFB1/FGF19/TNFSF10/S100A4/CXCL9/CXCL8/VEGFA/LTB/CXCL5/S100A8/CCL19
REACTOME_G_BETA_GAMMA_SIGNALLING_THROUGH_CDC42	REACTOME_G_BETA_GAMMA_SIGNALLING_THROUGH_CDC42	20	0.842118	1.38773	0.025393	0.169257	431	tags=20%, list=2%, signal=20%	GNG5/CDC42/GNB2/GNB1
WP_CANCER_IMMUNOTHERAPY_BY_PD1_BLOCKADE	WP_CANCER_IMMUNOTHERAPY_BY_PD1_BLOCKADE	23	0.845677	1.404	0.0255474	0.169723	607	tags=13%, list=3%, signal=13%	HLA-A/HLA-DRB1/JUN
KEGG_ENDOCYTOSIS	KEGG_ENDOCYTOSIS	181	0.679356	1.36	0.0257511	0.170315	2742	tags=30%, list=14%, signal=26%	HLA-A/HLA-B/HLA-C/HSPA8/HLA-E/CHMP4B/AP2M1/CDC42/CLTA/FGFR4/CLTC/ERBB3/HSPA1B/HSPA1A/FGFR3/RAB5C/AP2S1/VPS25/CXCR4/ARF6/AP2B1/IL2RG/RAB5B/TFRC/CHMP5/ARFGAP3/FGFR2/SH3GL1/RAB11A/TSG101/SMAP2/DAB2/CLTB/RAB11B/CHMP2B/MET/CHMP1B/ARFGAP1/PIP4K2B/PIP5K1A/SRC/HRAS/HGS/AP2A1/SNF8/PARD3/ARAP1/GRK2/PDCD6IP/HLA-F/SH3GLB1/GIT1/WWP1/CHMP6/ARFGAP2
REACTOME_POTENTIAL_THERAPEUTICS_FOR_SARS	REACTOME_POTENTIAL_THERAPEUTICS_FOR_SARS	37	0.807328	1.40334	0.0258065	0.170315	1332	tags=30%, list=7%, signal=28%	TUBB/ATP1A1/ITGB1/FKBP1A/AP2M1/IMPDH2/SIGMAR1/AP2S1/JAK1/AP2B1/VEGFA
BIOCARTA_VITCB_PATHWAY	BIOCARTA_VITCB_PATHWAY	11	0.901474	1.42761	0.025974	0.170659	691	tags=27%, list=4%, signal=26%	P4HB/COL4A2/COL4A1
WP_IL18_SIGNALING_PATHWAY	WP_IL18_SIGNALING_PATHWAY	272	0.698733	1.44781	0.0260337	0.170659	1353	tags=21%, list=7%, signal=19%	SPP1/ENO1/TMSB4X/RPS11/EEF2/FN1/TIMP1/HSPB1/GRN/B2M/COL3A1/BSG/HDGF/COL1A1/CLDN1/PIGT/COL1A2/MMP14/CCL20/IER3/MTCH1/HMOX1/NACA/ITM2C/CTNNB1/PKN1/BCL2L1/AARS1/ICAM1/JUN/RANGAP1/IRAK1/DEK/STMN1/PYGB/PARP1/TRPC4AP/CENPB/MMP9/CLDN4/SDC4/TOMM40/TNFAIP2/CXCL8/BAX/ABCF1/PRCC/ARF6/MMP2/BIRC3/NFKBIA/PLOD3/USP5/VEGFA/NCAPH2/LTB
REACTOME_CELL_CYCLE_CHECKPOINTS	REACTOME_CELL_CYCLE_CHECKPOINTS	292	0.674606	1.41046	0.0261137	0.170659	3243	tags=38%, list=17%, signal=32%	RPS27/PSMB4/RPS27A/YWHAQ/PSMA7/UBC/PSMD4/YWHAZ/PSMB3/SFN/UBA52/YWHAB/YWHAE/YWHAH/MCM3/YWHAG/CDKN1A/NUDC/PSMB5/PSMD2/MAPRE1/PSMC4/DYNLL1/MCM7/UBE2C/H2AX/RANGAP1/CDC20/PSMC3/PSMB1/PSMB8/PSMD3/PSMD8/PSMB2/PSME1/RCC2/SUMO1/H2BC12/PPP2R1A/CCNB1/PSMB7/MCM2/PSMD1/PSMC5/PSME3/MCM6/ZWINT/PPP1CC/BIRC5/PSMC2/SEC13/PSMB9/UBE2E1/PSMD13/PSMF1/RPA2/PSMA5/DYNC1H1/PSMA1/PSMD7/MCM4/PSMD10/MCM5/PSMD11/RFC2/PPP2CA/P…
REACTOME_INTRACELLULAR_SIGNALING_BY_SECOND_MESSENGERS	REACTOME_INTRACELLULAR_SIGNALING_BY_SECOND_MESSENGERS	304	0.666064	1.4027	0.0262346	0.170662	3143	tags=35%, list=16%, signal=29%	PSMB4/RPS27A/PSMA7/UBC/PSMD4/RAC1/PSMB3/UBA52/IER3/TRIB3/KPNA2/CDKN1A/FGFR4/PSMB5/PSMD2/PSMC4/MAF1/ERBB3/GRB2/JUN/IRAK1/RRAGA/FGFR3/PSMC3/PSMB1/PSMB8/PSMD3/HDAC1/PSMD8/PSMB2/PSME1/FGF19/PHC2/CHD4/PPP2R1A/PRKAR1A/PSMB7/AHCYL1/LAMTOR1/RHOG/CBX4/LAMTOR5/PSMD1/ATN1/PSMC5/PSME3/RING1/PSMC2/PSMB9/PSMD13/PSMF1/PSMA5/PSMA1/PSMD7/RHEB/PSMD10/FGFR2/RBBP4/PSMD11/PPP2CA/PPP2R5D/CSNK2A1/MTA2/RBBP7/PPP2R5A/PSM…
BIOCARTA_SM_PATHWAY	BIOCARTA_SM_PATHWAY	14	0.869975	1.4063	0.0262843	0.170662	1455	tags=71%, list=8%, signal=66%	SNRPB/SNRPD2/SNRPC/SNRPE/SRSF2/SNRNP70/SNRPD3/SNRPA/SNRPG/SNRPB2
REACTOME_REGULATION_OF_PLK1_ACTIVITY_AT_G2_M_TRANSITION	REACTOME_REGULATION_OF_PLK1_ACTIVITY_AT_G2_M_TRANSITION	86	0.744228	1.39023	0.0264901	0.171443	2496	tags=37%, list=13%, signal=33%	TUBB/HSP90AA1/RPS27A/TUBB4B/UBC/UBA52/YWHAE/YWHAG/MAPRE1/DYNLL1/SSNA1/TUBG1/PPP2R1A/PPP1CB/CCNB1/DCTN2/OPTN/TUBA4A/DYNC1H1/CETN2/TUBA1A/CUL1/CSNK1D/ACTR1A/CKAP5/CDK1/DYNC1I2/AJUBA/CSNK1E/DCTN1/AURKA/CCNB2
REACTOME_INTERLEUKIN_12_FAMILY_SIGNALING	REACTOME_INTERLEUKIN_12_FAMILY_SIGNALING	57	0.770511	1.37003	0.026738	0.172491	1656	tags=47%, list=9%, signal=43%	RPLP0/P4HB/CANX/ARF1/CFL1/HNRNPA2B1/ANXA2/TALDO1/STAT1/PPIA/HNRNPF/MSN/CDC42/HSPA9/MIF/TCP1/CAPZA1/HNRNPDL/JAK1/LCP1/LMNB1/AIP/CNN2/SOD2/STAT3/PAK2/VAMP7
PID_PI3K_PLC_TRK_PATHWAY	PID_PI3K_PLC_TRK_PATHWAY	36	0.800451	1.38857	0.0268886	0.172506	2307	tags=42%, list=12%, signal=37%	YWHAQ/YWHAZ/SFN/SHC1/YWHAB/YWHAE/YWHAH/YWHAG/CCND1/GRB2/NRAS/PRKCD/SRC/HRAS/BAD
REACTOME_FACTORS_INVOLVED_IN_MEGAKARYOCYTE_DEVELOPMENT_AND_PLATELET_PRODUCTION	REACTOME_FACTORS_INVOLVED_IN_MEGAKARYOCYTE_DEVELOPMENT_AND_PLATELET_PRODUCTION	168	0.682648	1.35962	0.0269122	0.172506	3268	tags=23%, list=17%, signal=19%	ACTB/TUBB4B/TUBA1B/RAC1/H3-3B/CAPZB/CDC42/TUBB2A/CAPZA1/HDAC1/KIF12/PRKAR1A/TUBA1C/MFN2/KIF5B/TUBA4A/AKAP1/TUBA1A/KIFC1/TUBA3C/KDM1A/GATA4/ABL1/CDK2/KIF2C/CAPZA2/KIF3B/PRKAR2A/IRF1/RACGAP1/RAB5A/MAFG/EHD2/KIF20A/TP53/KIF4A/KIF22/IRF2
REACTOME_GLUCOCORTICOID_BIOSYNTHESIS	REACTOME_GLUCOCORTICOID_BIOSYNTHESIS	10	-0.980993	-1.47805	0.027027	0.17269	76	tags=30%, list=0%, signal=30%	POMC/HSD11B1/SERPINA6
REACTOME_INTERCONVERSION_OF_NUCLEOTIDE_DI_AND_TRIPHOSPHATES	REACTOME_INTERCONVERSION_OF_NUCLEOTIDE_DI_AND_TRIPHOSPHATES	29	0.815741	1.3809	0.0272615	0.172931	2209	tags=55%, list=12%, signal=49%	TXN/TXNRD1/GSR/CMPK1/NME2/TYMS/DCTPP1/DTYMK/NME1/RRM1/NME4/NME3/RRM2/AK2/AK4/DCTD
PID_LKB1_PATHWAY	PID_LKB1_PATHWAY	47	0.782054	1.377	0.0273794	0.172931	769	tags=23%, list=4%, signal=23%	CTSD/HSP90AA1/YWHAQ/YWHAZ/SFN/YWHAB/YWHAE/YWHAH/YWHAG/EZR/CDC37
BIOCARTA_PRION_PATHWAY	BIOCARTA_PRION_PATHWAY	12	0.893965	1.42831	0.0274136	0.172931	974	tags=50%, list=5%, signal=47%	HSPA5/RPSA/LAMC1/DNAJB1/LAMB1/PRNP
REACTOME_REGULATION_OF_LOCALIZATION_OF_FOXO_TRANSCRIPTION_FACTORS	REACTOME_REGULATION_OF_LOCALIZATION_OF_FOXO_TRANSCRIPTION_FACTORS	12	0.893426	1.42745	0.0274136	0.172931	417	tags=42%, list=2%, signal=41%	YWHAQ/YWHAZ/SFN/YWHAB/YWHAG
PID_ERBB_NETWORK_PATHWAY	PID_ERBB_NETWORK_PATHWAY	15	0.869032	1.41853	0.027611	0.172931	579	tags=13%, list=3%, signal=13%	HSP90AA1/ERBB3
REACTOME_RESPONSE_OF_EIF2AK1_HRI_TO_HEME_DEFICIENCY	REACTOME_RESPONSE_OF_EIF2AK1_HRI_TO_HEME_DEFICIENCY	15	0.86843	1.41755	0.027611	0.172931	1281	tags=60%, list=7%, signal=56%	ATF5/ATF4/EIF2S3/TRIB3/DDIT3/EIF2S2/EIF2AK1/CEBPG/PPP1R15A
WP_SELENIUM_MICRONUTRIENT_NETWORK	WP_SELENIUM_MICRONUTRIENT_NETWORK	87	-0.930591	-1.63446	0.027668	0.172931	110	tags=14%, list=1%, signal=14%	GPX3/SOD1/PLG/SAA4/F2/SAA2/FGG/FGB/FGA/SAA1/APOA1/ALB
REACTOME_PD_1_SIGNALING	REACTOME_PD_1_SIGNALING	21	0.842561	1.39486	0.0277778	0.173078	655	tags=24%, list=3%, signal=23%	HLA-DRA/HLA-DRB1/HLA-DPB1/HLA-DRB5/HLA-DPA1
REACTOME_COMMON_PATHWAY_OF_FIBRIN_CLOT_FORMATION	REACTOME_COMMON_PATHWAY_OF_FIBRIN_CLOT_FORMATION	22	-0.980894	-1.58066	0.027933	0.173506	293	tags=45%, list=2%, signal=45%	SERPINA5/F13B/F10/PROC/SERPIND1/F2/FGG/FGB/SERPINC1/FGA
REACTOME_SIGNALING_BY_FGFR	REACTOME_SIGNALING_BY_FGFR	87	0.737429	1.37725	0.0280374	0.173617	2512	tags=38%, list=13%, signal=33%	RPS27A/HNRNPA1/UBC/HNRNPF/SHC1/UBA52/FGFR4/GRB2/PTBP1/FGFR3/HNRNPM/FGF19/PPP2R1A/HNRNPH1/POLR2L/POLR2G/NRAS/POLR2K/FGFR2/PPP2CA/GTF2F1/NCBP2/PTPN11/POLR2A/MAPK3/POLR2H/POLR2B/SRC/HRAS/KLB/POLR2E/POLR2I/MAPK1
KEGG_PATHWAYS_IN_CANCER	KEGG_PATHWAYS_IN_CANCER	325	0.679422	1.43023	0.028169	0.173895	2928	tags=30%, list=15%, signal=26%	HSP90AB1/FN1/HSP90B1/HSP90AA1/RHOA/CEBPA/STAT1/RAC1/ITGB1/CDC42/CDKN1A/TPM3/VEGFB/CCND1/CTNNB1/LAMC1/BCL2L1/GRB2/JUN/COL4A2/NCOA4/FGFR3/CTNNA1/HIF1A/COL4A1/JUP/HDAC1/CDK4/TGFB1/FGF19/MMP9/LAMB1/ITGAV/TFG/CXCL8/BAX/NRAS/JAK1/CDH1/MMP2/BIRC3/NFKBIA/VEGFA/BIRC5/DVL3/MAP2K2/DVL1/CRKL/STAT3/E2F1/CKS1B/FGFR2/MYC/NFKB2/ITGA6/RAF1/MAPK3/CYCS/RALB/MET/CTBP1/RALBP1/RALA/LAMA5/HRAS/SKP2/PPARD/BAD/TPR/CDKN1B…
REACTOME_NUCLEOTIDE_EXCISION_REPAIR	REACTOME_NUCLEOTIDE_EXCISION_REPAIR	110	0.720571	1.37842	0.0284168	0.174887	2867	tags=42%, list=15%, signal=36%	ACTB/RPS27A/PCNA/UBC/UBA52/PRPF19/SUMO2/RAD23B/PARP1/SUMO1/RAD23A/POLR2L/POLE3/COPS6/CHD1L/POLR2G/HMGN1/SUMO3/POLD2/POLR2K/RPA2/CETN2/MCRS1/RFC2/GPS1/DDB1/COPS7A/ACTL6A/POLR2A/POLR2H/RPA1/POLR2B/RFC4/TCEA1/CUL4B/RFC1/POLR2E/RBX1/POLR2I/POLE4/CUL4A/XRCC1/COPS3/POLD1/UBE2N/YY1
REACTOME_NF_KB_IS_ACTIVATED_AND_SIGNALS_SURVIVAL	REACTOME_NF_KB_IS_ACTIVATED_AND_SIGNALS_SURVIVAL	13	0.874928	1.40721	0.0285375	0.175092	1303	tags=46%, list=7%, signal=43%	SQSTM1/RPS27A/UBC/UBA52/IRAK1/NFKBIA
REACTOME_MET_PROMOTES_CELL_MOTILITY	REACTOME_MET_PROMOTES_CELL_MOTILITY	41	0.791653	1.38409	0.0286832	0.175167	2697	tags=49%, list=14%, signal=42%	FN1/COL3A1/COL1A1/RAC1/ITGB1/COL1A2/LAMC1/GRB2/LAMB1/CRKL/COL5A2/MET/SRC/LAMA5/TNS3/ITGA3/COL5A1/RAPGEF1/RAP1A/LAMB2
REACTOME_DNA_DAMAGE_RECOGNITION_IN_GG_NER	REACTOME_DNA_DAMAGE_RECOGNITION_IN_GG_NER	38	0.795725	1.3862	0.0287582	0.175167	1924	tags=37%, list=10%, signal=33%	ACTB/RPS27A/UBC/UBA52/RAD23B/PARP1/RAD23A/COPS6/CETN2/MCRS1/GPS1/DDB1/COPS7A/ACTL6A
REACTOME_ANCHORING_FIBRIL_FORMATION	REACTOME_ANCHORING_FIBRIL_FORMATION	15	0.867963	1.41679	0.0288115	0.175167	691	tags=27%, list=4%, signal=26%	COL1A1/COL1A2/COL4A2/COL4A1
REACTOME_GLOBAL_GENOME_NUCLEOTIDE_EXCISION_REPAIR_GG_NER_	REACTOME_GLOBAL_GENOME_NUCLEOTIDE_EXCISION_REPAIR_GG_NER_	84	0.737115	1.37544	0.0290621	0.176156	2867	tags=42%, list=15%, signal=36%	ACTB/RPS27A/PCNA/UBC/UBA52/SUMO2/RAD23B/PARP1/SUMO1/RAD23A/POLE3/COPS6/CHD1L/SUMO3/POLD2/RPA2/CETN2/MCRS1/RFC2/GPS1/DDB1/COPS7A/ACTL6A/RPA1/RFC4/CUL4B/RFC1/RBX1/POLE4/CUL4A/XRCC1/COPS3/POLD1/UBE2N/YY1
REACTOME_PLASMA_LIPOPROTEIN_CLEARANCE	REACTOME_PLASMA_LIPOPROTEIN_CLEARANCE	33	-0.961243	-1.64186	0.0294118	0.177728	16	tags=12%, list=0%, signal=12%	APOB/APOE/APOC1/APOA1
REACTOME_INTRA_GOLGI_AND_RETROGRADE_GOLGI_TO_ER_TRAFFIC	REACTOME_INTRA_GOLGI_AND_RETROGRADE_GOLGI_TO_ER_TRAFFIC	203	0.679328	1.37376	0.0294985	0.177728	2812	tags=35%, list=15%, signal=30%	ARF1/TUBB4B/KDELR1/TMED9/ARF4/TMED2/TUBA1B/SURF4/COPA/CAPZB/RAB1A/COPG1/TGOLN2/RAB1B/COPE/KDELR2/DYNLL1/PAFAH1B3/COPZ1/ARF5/ARCN1/TUBB2A/CAPZA1/TMED10/COPB1/MAN1A1/PLIN3/ARF3/KIF12/DCTN2/VAMP3/TUBA1C/KIF5B/TUBA4A/GALNT1/YKT6/COPB2/TMED7/KDELR3/GOLIM4/DYNC1H1/ARFGAP3/IGF2R/TUBA1A/STX10/BET1L/GALNT2/RAB6A/KIFC1/ACTR1A/ARL1/M6PR/TUBA3C/DYNLL2/ARFGAP1/GBF1/DYNC1I2/STX16/DCTN1/KIF2C/CAPZA2/PAFAH1B2/ST…
REACTOME_GP1B_IX_V_ACTIVATION_SIGNALLING	REACTOME_GP1B_IX_V_ACTIVATION_SIGNALLING	12	0.88293	1.41068	0.0297974	0.178991	358	tags=33%, list=2%, signal=33%	COL1A1/YWHAZ/COL1A2/FLNA
WP_MAMMARY_GLAND_DEVELOPMENT_PATHWAY_EMBRYONIC_DEVELOPMENT_STAGE_1_OF_4	WP_MAMMARY_GLAND_DEVELOPMENT_PATHWAY_EMBRYONIC_DEVELOPMENT_STAGE_1_OF_4	15	0.86446	1.41107	0.030012	0.179742	1690	tags=47%, list=9%, signal=43%	ITGB1/CCND1/TGFB1/CLDN4/CDH1/MYC/ITGA6
REACTOME_CLATHRIN_MEDIATED_ENDOCYTOSIS	REACTOME_CLATHRIN_MEDIATED_ENDOCYTOSIS	145	0.690215	1.35701	0.030303	0.180408	2466	tags=34%, list=13%, signal=30%	ACTB/ACTG1/HSPA8/RPS27A/UBC/UBA52/AP2M1/ARPC3/CLTA/ACTR2/TGOLN2/CLTC/ARPC1A/VAMP8/GRB2/RAB5C/SCARB2/CTTN/AP2S1/ARPC2/COPS6/PICALM/VAMP3/PACSIN2/ARPC4/ARF6/AP2B1/RAB5B/TFRC/ARPC5/IGF2R/VAMP7/GPS1/SH3GL1/WASL/DAB2/COPS7A/M6PR/HIP1R/CLTB/UBQLN1/ARFGAP1/ACTR3/HGS/AP2A1/PACSIN3/UBQLN2/FNBP1L/GRK2
WP_CORI_CYCLE	WP_CORI_CYCLE	17	0.854517	1.39489	0.030303	0.180408	372	tags=41%, list=2%, signal=40%	GAPDH/ALDOA/TPI1/LDHA/PGK1/TALDO1/G6PD
REACTOME_COSTIMULATION_BY_THE_CD28_FAMILY	REACTOME_COSTIMULATION_BY_THE_CD28_FAMILY	67	0.75934	1.3774	0.0304636	0.180827	2389	tags=31%, list=12%, signal=28%	HLA-DRA/HLA-DRB1/RAC1/HLA-DPB1/CDC42/TRIB3/HLA-DRB5/GRB2/HLA-DPA1/PPP2R1A/PAK2/PPP2CA/PPP2R5D/HLA-DQB1/HLA-DQA2/PPP2R5A/PTPN11/SRC/HLA-DQA1/CSK/YES1
PID_INTEGRIN2_PATHWAY	PID_INTEGRIN2_PATHWAY	29	-0.968385	-1.6286	0.0307692	0.182009	183	tags=24%, list=1%, signal=24%	F10/PROC/KNG1/C3/FGG/FGB/FGA
REACTOME_TRANSCRIPTIONAL_REGULATION_BY_TP53	REACTOME_TRANSCRIPTIONAL_REGULATION_BY_TP53	358	0.653806	1.38816	0.0308442	0.182009	3574	tags=40%, list=19%, signal=33%	PRDX1/TXN/GPX2/NPM1/RPS27A/COX8A/PCNA/PRDX5/YWHAQ/UBC/IGFBP3/NDRG1/YWHAZ/TXNRD1/SFN/UBA52/YWHAB/G6PD/YWHAE/YWHAH/YWHAG/CDKN1A/GSR/COX6B1/PERP/JUN/RRAGA/NELFE/COX7C/HDAC1/SUPT4H1/CNOT11/CHD4/PPP2R1A/DDIT4/GPI/TPX2/POLR2L/COX6A1/SSRP1/CCNB1/NELFB/BAX/LAMTOR1/TAF7/TAF15/POLR2G/PRELID1/LAMTOR5/PRMT1/TAF9/TP53I3/TFDP1/TAF11/BIRC5/POLR2K/RPA2/LRPPRC/CCNG1/NOC2L/E2F1/RHEB/COX14/DAXX/SUPT5H/RBBP4/RFC2/PP…
WP_INTERLEUKIN11_SIGNALING_PATHWAY	WP_INTERLEUKIN11_SIGNALING_PATHWAY	44	0.77163	1.35577	0.0313725	0.1835	2767	tags=48%, list=14%, signal=41%	RPS6/STAT1/GRB2/ICAM1/TGFB1/JAK1/PTPA/BIRC5/MAP2K2/STAT3/PTPN11/RAF1/MAPK3/SRC/HRAS/SOCS3/YES1/RELA/MAPK1/MAP2K1/IL6ST
WP_IL2_SIGNALING_PATHWAY	WP_IL2_SIGNALING_PATHWAY	42	0.779591	1.36374	0.0314136	0.1835	2671	tags=43%, list=14%, signal=37%	RPS6/STAT1/SHC1/GRB2/JUN/JAK1/IL2RG/MAP2K2/CRKL/STAT3/MYC/PTPN11/RAF1/MAPK3/HRAS/SOCS3/MAPK1/MAP2K1
REACTOME_SIGNALING_BY_FGFR2	REACTOME_SIGNALING_BY_FGFR2	73	0.75029	1.37508	0.0315375	0.1835	2512	tags=40%, list=13%, signal=35%	RPS27A/HNRNPA1/UBC/HNRNPF/SHC1/UBA52/GRB2/PTBP1/HNRNPM/PPP2R1A/HNRNPH1/POLR2L/POLR2G/NRAS/POLR2K/FGFR2/PPP2CA/GTF2F1/NCBP2/PTPN11/POLR2A/MAPK3/POLR2H/POLR2B/SRC/HRAS/POLR2E/POLR2I/MAPK1
WP_MECP2_AND_ASSOCIATED_RETT_SYNDROME	WP_MECP2_AND_ASSOCIATED_RETT_SYNDROME	72	0.749806	1.37286	0.0316206	0.1835	1104	tags=14%, list=6%, signal=13%	IGF2/RPS6/YBX1/HNRNPF/SST/TAP1/HDAC1/DHX9/HNRNPH1/FUS
REACTOME_BBSOME_MEDIATED_CARGO_TARGETING_TO_CILIUM	REACTOME_BBSOME_MEDIATED_CARGO_TARGETING_TO_CILIUM	23	0.83727	1.39004	0.0316302	0.1835	666	tags=26%, list=3%, signal=25%	CCT3/CCT4/CCT8/CCT5/CCT2/TCP1
BIOCARTA_INTEGRIN_PATHWAY	BIOCARTA_INTEGRIN_PATHWAY	34	0.796825	1.37013	0.0316456	0.1835	2671	tags=62%, list=14%, signal=53%	RHOA/ITGB1/SHC1/CAPNS1/ZYX/GRB2/JUN/TLN1/CAPN1/ACTN1/MAP2K2/CRKL/RAF1/MAPK3/HRAS/CSK/CAV1/MAPK1/RAPGEF1/RAP1A/MAP2K1
BIOCARTA_HSWI_SNF_PATHWAY	BIOCARTA_HSWI_SNF_PATHWAY	12	0.878045	1.40287	0.0321812	0.184657	3	tags=8%, list=0%, signal=8%	ACTB
REACTOME_JOSEPHIN_DOMAIN_DUBS	REACTOME_JOSEPHIN_DOMAIN_DUBS	12	0.881894	1.40902	0.0321812	0.184657	822	tags=50%, list=4%, signal=48%	RPS27A/UBC/UBA52/VCP/RAD23B/RAD23A
REACTOME_CYP2E1_REACTIONS	REACTOME_CYP2E1_REACTIONS	11	-0.981374	-1.50169	0.0322581	0.184657	203	tags=73%, list=1%, signal=72%	CYP2A13/CYP2A7/CYP2B6/CYP2D6/CYP2C9/CYP2C8/CYP2E1/CYP2A6
WP_EXTRACELLULAR_VESICLES_IN_THE_CROSSTALK_OF_CARDIAC_CELLS	WP_EXTRACELLULAR_VESICLES_IN_THE_CROSSTALK_OF_CARDIAC_CELLS	19	0.834829	1.38483	0.0322581	0.184657	69	tags=16%, list=0%, signal=16%	SPP1/CD63/HSPB1
KEGG_INTESTINAL_IMMUNE_NETWORK_FOR_IGA_PRODUCTION	KEGG_INTESTINAL_IMMUNE_NETWORK_FOR_IGA_PRODUCTION	46	0.759887	1.337	0.0325521	0.184657	1730	tags=24%, list=9%, signal=22%	HLA-DRA/HLA-DRB1/HLA-DPB1/HLA-DRB5/HLA-DPA1/HLA-DMA/TGFB1/CXCR4/HLA-DQB1/PIGR/HLA-DQA2
KEGG_N_GLYCAN_BIOSYNTHESIS	KEGG_N_GLYCAN_BIOSYNTHESIS	46	0.761936	1.34061	0.0325521	0.184657	2974	tags=48%, list=16%, signal=40%	RPN2/DDOST/DAD1/GANAB/RPN1/MAN1A1/MGAT4B/STT3B/STT3A/MOGS/DPM1/ST6GAL1/B4GALT1/ALG3/MGAT1/B4GALT2/B4GALT3/DPM2/ALG2/MAN1B1/DPAGT1/ALG8
WP_FRAGILE_X_SYNDROME	WP_FRAGILE_X_SYNDROME	120	0.696709	1.3402	0.0325645	0.184657	2671	tags=27%, list=14%, signal=23%	EEF1A1/APP/SHC1/AP2M1/PPP1CA/EIF4G1/CLTA/CLTC/GRB2/MMP9/AP2S1/RAP1GAP/PRKAR1A/ALDH3A2/DUSP3/DAG1/AP2B1/MAP2K2/EIF4EBP2/RHEB/SH3GL1/PTPN11/RAF1/CLTB/SRC/SLC16A1/ABCD3/AP2A1/TECR/MAPK1/CDKN2A/MAP2K1
PID_NCADHERIN_PATHWAY	PID_NCADHERIN_PATHWAY	33	0.800583	1.37384	0.0325815	0.184657	2460	tags=48%, list=13%, signal=42%	RHOA/RAC1/CDC42/CTNNB1/MAPRE1/CTNNA1/JUP/CTTN/CTNND1/KIF5B/CDH2/PTPN11/PTPN1/GJA1/LRP5/DCTN1
REACTOME_NCAM1_INTERACTIONS	REACTOME_NCAM1_INTERACTIONS	42	0.772693	1.35167	0.0327225	0.184934	2645	tags=24%, list=14%, signal=21%	COL3A1/AGRN/COL4A2/COL4A1/COL6A2/COL6A1/PRNP/COL5A2/COL5A1/COL6A3
BIOCARTA_ECM_PATHWAY	BIOCARTA_ECM_PATHWAY	19	0.832938	1.38169	0.0334528	0.187502	2699	tags=58%, list=14%, signal=50%	PFN1/RHOA/ITGB1/SHC1/TLN1/RAF1/MAPK3/HRAS/MAPK1/MAP2K1/DIAPH1
REACTOME_DAP12_SIGNALING	REACTOME_DAP12_SIGNALING	29	0.803119	1.35953	0.0334572	0.187502	1103	tags=24%, list=6%, signal=23%	B2M/HLA-E/RAC1/SHC1/TYROBP/GRB2/NRAS
REACTOME_DOWNREGULATION_OF_ERBB2_SIGNALING	REACTOME_DOWNREGULATION_OF_ERBB2_SIGNALING	29	0.802372	1.35827	0.0334572	0.187502	769	tags=21%, list=4%, signal=20%	HSP90AA1/RPS27A/UBC/UBA52/ERBB3/CDC37
REACTOME_INTERLEUKIN_12_SIGNALING	REACTOME_INTERLEUKIN_12_SIGNALING	47	0.761933	1.34157	0.0338983	0.187583	1656	tags=51%, list=9%, signal=47%	RPLP0/P4HB/ARF1/CFL1/HNRNPA2B1/ANXA2/TALDO1/PPIA/HNRNPF/MSN/CDC42/HSPA9/MIF/TCP1/CAPZA1/HNRNPDL/JAK1/LCP1/LMNB1/AIP/CNN2/SOD2/PAK2/VAMP7
WP_MIRNA_TARGETS_IN_ECM_AND_MEMBRANE_RECEPTORS	WP_MIRNA_TARGETS_IN_ECM_AND_MEMBRANE_RECEPTORS	22	0.836553	1.38635	0.0340219	0.187583	1134	tags=45%, list=6%, signal=43%	FN1/COL3A1/COL1A2/LAMC1/COL4A2/ITGB5/COL4A1/COL6A2/COL6A1/SDC2
REACTOME_CLASS_I_MHC_MEDIATED_ANTIGEN_PROCESSING_PRESENTATION	REACTOME_CLASS_I_MHC_MEDIATED_ANTIGEN_PROCESSING_PRESENTATION	370	0.647499	1.37874	0.034202	0.187583	3096	tags=33%, list=16%, signal=28%	HLA-A/CALR/HLA-B/HLA-C/CANX/HSPA5/B2M/PSMB4/HLA-E/RPS27A/PDIA3/SEC61A1/PSMA7/UBC/PSMD4/PSMB3/BCAP31/UBA52/PSMB5/CTSL/TAPBP/PSMD2/PSMC4/VAMP8/RBCK1/UBE2C/CTSS/UBA1/CDC20/PSMC3/ITGB5/PSMB1/TAP1/UBE2M/PSMB8/PSMD3/PSMD8/PSMB2/CYBA/PSME1/SEC61B/UBE2Q1/ITGAV/PSMB7/UBE2Z/VAMP3/LY96/CDC34/PSMD1/PSMC5/PSME3/UBE2L6/FBXW5/TRAF7/SEC61G/PSMC2/SEC13/PSMB9/UBE2E1/PSMD13/PSMF1/UBE2E3/PSMA5/UBE2L3/PSMA1/PSMD7/UBE…
REACTOME_DISEASES_OF_PROGRAMMED_CELL_DEATH	REACTOME_DISEASES_OF_PROGRAMMED_CELL_DEATH	24	0.835907	1.39293	0.0342717	0.187583	1614	tags=50%, list=8%, signal=46%	PRDX1/APP/LMNA/CAPNS1/YWHAE/JUN/CDC25B/CAPN1/LMNB1/SOD2/CAPN2/C1QBP
BIOCARTA_AMI_PATHWAY	BIOCARTA_AMI_PATHWAY	20	-0.978367	-1.57068	0.0342857	0.187583	183	tags=40%, list=1%, signal=40%	F10/PROC/PLG/F2/FGG/FGB/SERPINC1/FGA
PID_HNF3B_PATHWAY	PID_HNF3B_PATHWAY	45	-0.952058	-1.69416	0.0343348	0.187583	171	tags=27%, list=1%, signal=26%	CEBPD/ALAS1/SLC2A2/PCK1/G6PC/IGFBP1/TAT/F2/TTR/ALDOB/APOA1/ALB
REACTOME_THE_ROLE_OF_NEF_IN_HIV_1_REPLICATION_AND_DISEASE_PATHOGENESIS	REACTOME_THE_ROLE_OF_NEF_IN_HIV_1_REPLICATION_AND_DISEASE_PATHOGENESIS	28	0.810754	1.37198	0.0344403	0.187583	1795	tags=36%, list=9%, signal=32%	HLA-A/B2M/ARF1/RAC1/AP2M1/AP2S1/AP2B1/AP1S1/PAK2/AP1B1
REACTOME_DOWNREGULATION_OF_ERBB2_ERBB3_SIGNALING	REACTOME_DOWNREGULATION_OF_ERBB2_ERBB3_SIGNALING	13	0.867046	1.39453	0.0344828	0.187583	579	tags=31%, list=3%, signal=30%	RPS27A/UBC/UBA52/ERBB3
PID_TRKR_PATHWAY	PID_TRKR_PATHWAY	61	0.752148	1.3485	0.0345745	0.187583	2671	tags=36%, list=14%, signal=31%	SQSTM1/RHOA/RAC1/SHC1/CDC42/MAGED1/CCND1/GRB2/RHOG/NRAS/GIPC1/CRKL/STAT3/PTPN11/DYNLT1/MAPK3/HRAS/ABL1/MAPK1/RAPGEF1/RAP1A/MAP2K1
REACTOME_NCAM_SIGNALING_FOR_NEURITE_OUT_GROWTH	REACTOME_NCAM_SIGNALING_FOR_NEURITE_OUT_GROWTH	63	0.758353	1.36424	0.0345745	0.187583	2645	tags=30%, list=14%, signal=26%	COL3A1/AGRN/GRB2/COL4A2/COL4A1/COL6A2/COL6A1/SPTBN1/PRNP/NRAS/SPTAN1/COL5A2/MAPK3/SRC/HRAS/PTPRA/MAPK1/COL5A1/COL6A3
WP_THE_INFLUENCE_OF_LAMINOPATHIES_ON_WNT_SIGNALING	WP_THE_INFLUENCE_OF_LAMINOPATHIES_ON_WNT_SIGNALING	35	0.793944	1.36595	0.0346154	0.187583	501	tags=14%, list=3%, signal=14%	SPP1/CEBPA/LMNA/CCND1/CTNNB1
WP_CELL_MIGRATION_AND_INVASION_THROUGH_P75NTR	WP_CELL_MIGRATION_AND_INVASION_THROUGH_P75NTR	30	0.800622	1.36264	0.0347395	0.187583	2379	tags=37%, list=12%, signal=32%	RHOA/ARF1/EFNA1/RAC1/JUN/MMP9/MMP2/STAT3/EFNA4/EFNB1/PARD3
PID_ECADHERIN_KERATINOCYTE_PATHWAY	PID_ECADHERIN_KERATINOCYTE_PATHWAY	21	0.834466	1.38146	0.0350242	0.187583	2214	tags=57%, list=12%, signal=51%	RHOA/RAC1/ZYX/CTNNB1/CTNNA1/JUP/VASP/CTNND1/CDH1/PIP5K1A/SRC/AJUBA
REACTOME_GLYCOSPHINGOLIPID_METABOLISM	REACTOME_GLYCOSPHINGOLIPID_METABOLISM	45	0.758013	1.33339	0.0351105	0.187583	3114	tags=40%, list=16%, signal=34%	PSAP/CTSA/NEU1/SUMF2/GBA/HEXB/ESYT1/GM2A/GLB1/ASAH1/UGCG/GLA/ARSL/GLTP/GBA2/SMPD1/ESYT2/SMPD4
REACTOME_SIGNALING_BY_INSULIN_RECEPTOR	REACTOME_SIGNALING_BY_INSULIN_RECEPTOR	78	0.735125	1.36362	0.0351105	0.187583	2512	tags=29%, list=13%, signal=26%	ATP6V1F/SHC1/TRIB3/ATP6V0E1/FGFR4/ATP6V1G1/GRB2/FGFR3/FGF19/ATP6V0B/ATP6AP1/ATP6V1E1/NRAS/TCIRG1/ATP6V0C/FGFR2/ATP6V1C1/PTPN11/ATP6V1A/MAPK3/HRAS/KLB/MAPK1
PID_A6B1_A6B4_INTEGRIN_PATHWAY	PID_A6B1_A6B4_INTEGRIN_PATHWAY	46	0.753055	1.32498	0.0351562	0.187583	2705	tags=48%, list=14%, signal=41%	YWHAQ/RAC1/YWHAZ/ITGB1/SFN/SHC1/YWHAB/YWHAE/YWHAH/YWHAG/LAMC1/ERBB3/GRB2/LAMB1/CDH1/ITGA6/MET/LAMA5/HRAS/ITGB4/LAMB2/CD9
WP_ENVELOPE_PROTEINS_AND_THEIR_POTENTIAL_ROLES_IN_EDMD_PHYSIOPATHOLOGY	WP_ENVELOPE_PROTEINS_AND_THEIR_POTENTIAL_ROLES_IN_EDMD_PHYSIOPATHOLOGY	46	0.75117	1.32167	0.0351562	0.187583	2905	tags=46%, list=15%, signal=39%	RHOA/CFL1/BANF1/CCN2/GRB2/TGFB1/LBR/NRAS/KIF5B/PLEC/TMEM43/MAP2K2/EMD/TMPO/MAPK3/HRAS/YY1AP1/MAPK1/MAP2K1/SRF/SMAD3
WP_THYMIC_STROMAL_LYMPHOPOIETIN_TSLP_SIGNALING_PATHWAY	WP_THYMIC_STROMAL_LYMPHOPOIETIN_TSLP_SIGNALING_PATHWAY	47	0.758569	1.33565	0.0352021	0.187583	2671	tags=40%, list=14%, signal=35%	RPS6/STAT1/EIF4EBP1/CXCL8/JAK1/NFKBIA/MAP2K2/STAT3/MYC/NFKB2/PTPN11/MAPK3/SRC/YES1/RELA/RELB/MAPK1/STAT6/MAP2K1
REACTOME_PROTEIN_UBIQUITINATION	REACTOME_PROTEIN_UBIQUITINATION	79	0.737385	1.36752	0.035248	0.187583	3275	tags=51%, list=17%, signal=42%	HLA-A/RPS27A/PCNA/UBC/UBA52/VCP/UBE2C/UBA1/RRAGA/H2BC12/UBE2Z/UBE2T/CDC34/USP5/UBE2E1/PAF1/UBE2E3/UBE2L3/UBE2R2/UBE2D2/UBE2K/H2BC5/RNF181/PRKDC/UBE2S/SELENOS/HLTF/UBE2H/RNF20/WAC/UBE2N/UBE2Q2/UBE2A/LEO1/UBE2J2/UBE2D3/USP7/USP9X/RNF40/CTR9
REACTOME_PROGRAMMED_CELL_DEATH	REACTOME_PROGRAMMED_CELL_DEATH	180	0.671455	1.34517	0.0356633	0.188811	2601	tags=45%, list=14%, signal=39%	H1-0/PSMB4/RPS27A/YWHAQ/PSMA7/UBC/PSMD4/YWHAZ/PSMB3/SFN/LMNA/BCAP31/VIM/UBA52/YWHAB/YWHAE/YWHAH/MAGED1/YWHAG/PSMB5/CTNNB1/PSMD2/PSMC4/DYNLL1/BCL2L1/HMGB2/PSMC3/KPNB1/PSMB1/PSMB8/PSMD3/PSMD8/PSMB2/PSME1/TNFSF10/DSP/PSMB7/BAX/DSG2/LY96/PSMD1/PSMC5/PSME3/CDH1/TFDP1/BIRC3/LMNB1/SPTAN1/PSMC2/PSMB9/PSMD13/PSMF1/PLEC/PSMA5/PSMA1/PSMD7/STAT3/PAK2/E2F1/NMT1/PSMD10/C1QBP/PSMD11/BAK1/PSMA3/PSMB6/HMGB1/MAPK3…
WP_HEPATITIS_C_AND_HEPATOCELLULAR_CARCINOMA	WP_HEPATITIS_C_AND_HEPATOCELLULAR_CARCINOMA	49	0.753371	1.32997	0.0356671	0.188811	3118	tags=57%, list=16%, signal=48%	RAC1/CDKN1A/CCND1/BCL2L1/GRB2/JUN/COL4A2/HIF1A/TGFB1/CTTN/UCHL1/CXCL8/JAK1/BIRC3/VEGFA/BIRC5/STAT3/MYC/RRM2/PTPN11/MAPK3/CD44/VAV2/CASP3/MMP1/SMAD3/MAPK14/TP53
REACTOME_SIGNALING_BY_ERBB2	REACTOME_SIGNALING_BY_ERBB2	50	0.758319	1.34081	0.0357616	0.188813	2715	tags=36%, list=14%, signal=31%	HSP90AA1/RHOA/RPS27A/UBC/SHC1/UBA52/ERBB3/GRB2/CDC37/NRAS/PTPN12/PRKCD/SRC/HRAS/YES1/GRB7/DIAPH1/STUB1
BIOCARTA_HIF_PATHWAY	BIOCARTA_HIF_PATHWAY	15	0.854861	1.3954	0.0360144	0.189183	1332	tags=47%, list=7%, signal=43%	P4HB/HSP90AA1/LDHA/JUN/HIF1A/ASPH/VEGFA
WP_MONOAMINE_TRANSPORT	WP_MONOAMINE_TRANSPORT	32	0.795428	1.36155	0.0360697	0.189183	568	tags=6%, list=3%, signal=6%	AGT/NECTIN2
REACTOME_NEGATIVE_REGULATION_OF_FGFR4_SIGNALING	REACTOME_NEGATIVE_REGULATION_OF_FGFR4_SIGNALING	31	0.795034	1.35912	0.0361146	0.189183	2512	tags=42%, list=13%, signal=36%	RPS27A/UBC/UBA52/FGFR4/GRB2/FGF19/PPP2R1A/PPP2CA/PTPN11/MAPK3/SRC/KLB/MAPK1
REACTOME_SLC_MEDIATED_TRANSMEMBRANE_TRANSPORT	REACTOME_SLC_MEDIATED_TRANSMEMBRANE_TRANSPORT	250	-0.837118	-1.46152	0.0362538	0.189418	264	tags=3%, list=1%, signal=3%	SLCO1B1/SLC13A5/SLC38A4/SLC2A2/SLC22A7/SLC38A3/SLC22A1/ALB
REACTOME_RESPONSE_TO_METAL_IONS	REACTOME_RESPONSE_TO_METAL_IONS	14	-0.963819	-1.50598	0.0363636	0.189499	546	tags=57%, list=3%, signal=56%	MT1G/MT1M/MT1H/MT1F/MT1B/MT1E/MT1X/MT2A
REACTOME_SIGNALING_BY_FGFR4	REACTOME_SIGNALING_BY_FGFR4	41	0.772992	1.35146	0.0365059	0.189743	2512	tags=39%, list=13%, signal=34%	RPS27A/UBC/SHC1/UBA52/FGFR4/GRB2/FGF19/PPP2R1A/NRAS/PPP2CA/PTPN11/MAPK3/SRC/HRAS/KLB/MAPK1
REACTOME_RHO_GTPASES_ACTIVATE_KTN1	REACTOME_RHO_GTPASES_ACTIVATE_KTN1	11	0.880731	1.39476	0.0365998	0.189743	1169	tags=45%, list=6%, signal=43%	RHOA/RAC1/CDC42/RHOG/KIF5B
REACTOME_TRANSLATION_OF_STRUCTURAL_PROTEINS	REACTOME_TRANSLATION_OF_STRUCTURAL_PROTEINS	28	0.807737	1.36687	0.0369004	0.190282	1623	tags=39%, list=8%, signal=36%	CANX/RPS27A/GANAB/UBC/UBA52/PRKCSH/SUMO1/MOGS/ST6GAL1/GALNT1/MGAT1
REACTOME_CILIUM_ASSEMBLY	REACTOME_CILIUM_ASSEMBLY	201	0.660312	1.33207	0.0369822	0.190282	2175	tags=19%, list=11%, signal=17%	TUBB/HSP90AA1/CCT3/TUBB4B/ARF4/TUBA1B/CCT4/YWHAE/YWHAG/CCT8/MAPRE1/DYNLL1/SEPTIN2/CCT5/CCT2/TCP1/TUBB2A/SSNA1/DYNLRB1/TUBG1/PPP2R1A/DCTN2/TUBA1C/WDR34/TUBA4A/DYNC1H1/CETN2/TUBA1A/RAB11A/CSNK1D/ACTR1A/CKAP5/TUBA3C/MKKS/DYNLL2/CDK1/GBF1/DYNC1I2
WP_HUMAN_THYROID_STIMULATING_HORMONE_TSH_SIGNALING_PATHWAY	WP_HUMAN_THYROID_STIMULATING_HORMONE_TSH_SIGNALING_PATHWAY	66	0.752436	1.36451	0.0369881	0.190282	2671	tags=39%, list=14%, signal=34%	RPS6/MYL12B/STAT1/APEX1/GNB1/GNAS/JUN/CDK4/RAP1GAP/GNAI2/JAK1/SCRIB/STAT3/E2F1/MYC/GNA13/RAF1/MAPK3/SRC/HRAS/CDKN1B/CDK2/MAPK1/GNA12/RAP1A/MAP2K1
REACTOME_EPIGENETIC_REGULATION_OF_GENE_EXPRESSION	REACTOME_EPIGENETIC_REGULATION_OF_GENE_EXPRESSION	146	0.677715	1.33307	0.0371901	0.190831	2105	tags=17%, list=11%, signal=15%	ACTB/H2AZ1/H3-3B/H2AX/CBX3/DEK/HDAC1/H2BC12/CHD4/SF3B1/POLR2L/H2AZ2/H2AC6/KAT2A/POLR2K/UBTF/RBBP4/MTA2/RBBP7/MYO1C/H2BC5/BAZ1B/DDX21/POLR2H/EHMT2
REACTOME_DEFECTIVE_B4GALT7_CAUSES_EDS_PROGEROID_TYPE	REACTOME_DEFECTIVE_B4GALT7_CAUSES_EDS_PROGEROID_TYPE	20	0.828827	1.36582	0.0374849	0.191187	1429	tags=30%, list=7%, signal=28%	GPC3/BGN/AGRN/SDC4/SDC2/GPC1
REACTOME_NEDDYLATION	REACTOME_NEDDYLATION	234	0.648181	1.33525	0.0375375	0.191187	4506	tags=46%, list=24%, signal=36%	PSMB4/RPS27A/UBD/PSMA7/UBC/PSMD4/PSMB3/UBA52/PSMB5/PSMD2/PSMC4/PSMC3/PSMB1/HIF1A/UBE2M/PSMB8/PSMD3/PSMD8/PSMB2/PSME1/PSMB7/COPS6/PSMD1/PSMC5/PSME3/FBXW5/BIRC5/PSMC2/PSMB9/PSMD13/PSMF1/PSMA5/PSMA1/PSMD7/WSB2/PSMD10/PUM2/DCAF7/PSMD11/GPS1/UBE2D2/CUL1/RNF7/RBBP7/PSMA3/DDB1/WDR5/COPS7A/PSMB6/COMMD7/SPSB1/KLHL5/SOCS3/SKP2/DCUN1D5/CUL4B/COP1/PSMA4/PSMD12/RBX1/KEAP1/VHL/NUB1/CUL4A/PSMD14/WSB1/COPS3/DCAF…
REACTOME_SIGNALING_BY_TGFB_FAMILY_MEMBERS	REACTOME_SIGNALING_BY_TGFB_FAMILY_MEMBERS	102	0.709547	1.34795	0.0376851	0.191187	3443	tags=44%, list=18%, signal=36%	RHOA/RPS27A/SERPINE1/UBC/FKBP1A/UBA52/PPP1CA/BAMBI/STRAP/JUNB/UBE2M/HDAC1/TGFB1/PARP1/PPP1CB/DRAP1/PPP1R15A/PPP1CC/TFDP1/SNW1/CGN/MYC/INHBB/PMEPA1/E2F4/FST/ACVR1B/XPO1/FSTL3/PARD3/TGFBR2/SP1/WWTR1/STUB1/SKI/SMAD5/SMAD3/NCOR2/FSTL1/UBE2D3/TGIF2/USP9X/MEN1/NEDD8/MTMR4
REACTOME_MTORC1_MEDIATED_SIGNALLING	REACTOME_MTORC1_MEDIATED_SIGNALLING	23	0.825181	1.36997	0.0377129	0.191187	1551	tags=39%, list=8%, signal=36%	RPS6/YWHAB/EIF4EBP1/EIF4G1/EIF4B/RRAGA/LAMTOR1/LAMTOR5/RHEB
REACTOME_RHO_GTPASES_ACTIVATE_PKNS	REACTOME_RHO_GTPASES_ACTIVATE_PKNS	92	0.71741	1.34452	0.0377358	0.191187	1127	tags=23%, list=6%, signal=22%	RHOA/MYL12B/H2AZ1/MYH9/YWHAQ/RAC1/YWHAZ/H3-3B/SFN/MYL6/YWHAB/YWHAE/YWHAH/YWHAG/RHOC/PKN1/H2AX/H2BC12/PPP1CB/H2AZ2/H2AC6
WP_OSTEOPONTIN_SIGNALING	WP_OSTEOPONTIN_SIGNALING	13	0.863547	1.3889	0.0380499	0.192293	956	tags=23%, list=5%, signal=22%	SPP1/MMP9/ITGAV
REACTOME_COLLAGEN_DEGRADATION	REACTOME_COLLAGEN_DEGRADATION	64	0.746842	1.34989	0.0383598	0.192915	954	tags=23%, list=5%, signal=22%	CTSD/CTSB/COL3A1/COL1A1/COL1A2/MMP14/PRSS2/CTSL/COL4A2/COL4A1/COL6A2/COL6A1/MMP9/MMP7/MMP15
REACTOME_IRE1ALPHA_ACTIVATES_CHAPERONES	REACTOME_IRE1ALPHA_ACTIVATES_CHAPERONES	50	0.749442	1.32512	0.0384106	0.192915	2460	tags=50%, list=13%, signal=44%	HSPA5/HDGF/PDIA6/TPP1/LMNA/SHC1/KLHDC3/HYOU1/MYDGF/CTDSP2/SRPRA/TLN1/SERP1/SSR1/PREB/KDELR3/DNAJB11/SEC31A/DNAJC3/SRPRB/GSK3A/ARFGAP1/GFPT1/ADD1/DCTN1
REACTOME_MET_ACTIVATES_PTK2_SIGNALING	REACTOME_MET_ACTIVATES_PTK2_SIGNALING	30	0.793763	1.35097	0.0384615	0.192915	2697	tags=47%, list=14%, signal=40%	FN1/COL3A1/COL1A1/ITGB1/COL1A2/LAMC1/LAMB1/COL5A2/MET/SRC/LAMA5/ITGA3/COL5A1/LAMB2
PID_FRA_PATHWAY	PID_FRA_PATHWAY	37	0.780489	1.35669	0.0387097	0.193675	2690	tags=51%, list=14%, signal=44%	ATF4/COL1A2/HMOX1/CCND1/JUN/JUNB/MMP9/CXCL8/MGP/MMP2/USF2/PLAU/GJA1/CCNA2/ITGB4/FOSL2/SP1/CDKN2A/MMP1
WP_LEPTIN_SIGNALING_PATHWAY	WP_LEPTIN_SIGNALING_PATHWAY	76	0.730472	1.34996	0.0391134	0.195209	2671	tags=38%, list=14%, signal=33%	RPS6/RHOA/STAT1/RAC1/SHC1/CDC42/EIF4EBP1/CCND1/KHDRBS1/BCL2L1/GRB2/BAX/JAK1/MAP2K2/STAT3/PTPN11/RAF1/GSK3A/MAPK3/SRC/HRAS/SOCS3/PTPN1/BAD/RELA/MAPK1/SP1/PRKAA1/MAP2K1
REACTOME_SARS_COV_1_INFECTION	REACTOME_SARS_COV_1_INFECTION	50	0.744842	1.31698	0.0397351	0.197819	2064	tags=36%, list=11%, signal=32%	CANX/RPS27A/GANAB/CHMP4B/UBC/UBA52/DDX5/VCP/PRKCSH/CTSL/SUMO1/MOGS/ST6GAL1/GALNT1/MGAT1/ZCRB1/GSK3A/CHMP2B
WP_REGULATION_OF_ACTIN_CYTOSKELETON	WP_REGULATION_OF_ACTIN_CYTOSKELETON	150	0.67433	1.33367	0.0399449	0.198363	796	tags=11%, list=4%, signal=10%	ACTB/ACTG1/TMSB4X/FN1/PFN1/RHOA/CFL1/BRK1/RAC1/MSN/CDC42/FGFR4/EZR/FGFR3/RASSF7/FGF19
WP_TAMOXIFEN_METABOLISM	WP_TAMOXIFEN_METABOLISM	21	-0.963988	-1.54787	0.0402299	0.198363	284	tags=57%, list=1%, signal=56%	CYP1A2/CYP3A5/UGT2B7/FMO3/UGT2B15/CYP2D6/CYP2C9/CYP2C8/CYP2E1/SULT2A1/CYP3A4/CYP2A6
WP_NEURAL_CREST_CELL_MIGRATION_DURING_DEVELOPMENT	WP_NEURAL_CREST_CELL_MIGRATION_DURING_DEVELOPMENT	40	0.76569	1.33753	0.0404172	0.198363	1540	tags=20%, list=8%, signal=18%	RHOA/ARF1/RAC1/JUN/MMP9/MMP2/STAT3/PAK2
REACTOME_A_TETRASACCHARIDE_LINKER_SEQUENCE_IS_REQUIRED_FOR_GAG_SYNTHESIS	REACTOME_A_TETRASACCHARIDE_LINKER_SEQUENCE_IS_REQUIRED_FOR_GAG_SYNTHESIS	26	0.80825	1.35674	0.0404908	0.198363	1452	tags=27%, list=8%, signal=25%	GPC3/BGN/AGRN/SDC4/SDC2/GPC1/B3GAT3
REACTOME_UREA_CYCLE	REACTOME_UREA_CYCLE	10	-0.977006	-1.47205	0.0405405	0.198363	318	tags=60%, list=2%, signal=59%	SLC25A15/ASL/OTC/ARG1/CPS1/ASS1
PID_IL12_STAT4_PATHWAY	PID_IL12_STAT4_PATHWAY	32	0.791818	1.35537	0.0410448	0.198363	753	tags=9%, list=4%, signal=9%	HLA-DRA/JUN/TGFB1
PID_NFAT_3PATHWAY	PID_NFAT_3PATHWAY	53	0.745888	1.32405	0.0410596	0.198363	2568	tags=40%, list=13%, signal=34%	YWHAQ/FKBP8/YWHAZ/SFN/FKBP1A/YWHAB/YWHAE/YWHAH/RAN/KPNA2/YWHAG/BCL2L1/KPNB1/CSNK2A1/MAPK3/PRKCD/XPO1/BAD/PPP3R1/CASP3/PIM1
PID_TAP63_PATHWAY	PID_TAP63_PATHWAY	53	0.746539	1.32521	0.0410596	0.198363	2632	tags=40%, list=14%, signal=34%	GPX2/NQO1/YWHAQ/IGFBP3/GDF15/CDKN1A/FLOT2/PERP/SSRP1/BAX/TP53I3/NOC2L/PRKCD/JAG1/ABL1/ITGB4/ITGA3/SP1/CDKN2A/WWP1/TRAF4
WP_TGFBETA_SIGNALING_PATHWAY	WP_TGFBETA_SIGNALING_PATHWAY	132	0.685936	1.33161	0.0411523	0.198363	3240	tags=42%, list=17%, signal=35%	FN1/RHOA/APP/RAC1/ITGB1/COL1A2/SHC1/CDC42/CDKN1A/CCND1/GRB2/JUN/STRAP/JUNB/HDAC1/TGFB1/SUMO1/SPTBN1/TFDP1/MAP2K2/PAK2/SNW1/CUL1/MYC/YAP1/DAB2/RAF1/E2F4/MET/CDK1/SRC/THBS1/HGS/CAV1/TGFBR2/RBX1/CCNB2/ITGB4/MAPK1/SP1/WWP1/MAP2K1/MMP1/PRKAR2A/SKI/ATF2/NUP153/SMAD3/MAPK14/SKP1/TP53/TRAP1/LIMK2/UBE2I/TNC
REACTOME_DEATH_RECEPTOR_SIGNALLING	REACTOME_DEATH_RECEPTOR_SIGNALLING	141	0.673352	1.31902	0.0413223	0.198363	3228	tags=30%, list=17%, signal=26%	SQSTM1/RHOA/RACK1/RPS27A/UBC/RAC1/ARHGDIA/APH1A/UBA52/BEX3/YWHAE/MAGED1/NCSTN/RBCK1/IRAK1/HDAC1/TNFSF10/RTN4/BIRC3/NFKBIA/PSENEN/AATF/SHARPIN/GNA13/TAX1BP1/NET1/TNFRSF1A/ARHGEF40/BAD/RELA/BIRC2/TAB2/VAV2/CASP3/ARHGEF11/TRAF2/TNFAIP3/ARHGEF10L/ARHGEF1/TNFRSF10B/ECT2/RIPK2/ARHGEF2
REACTOME_PEXOPHAGY	REACTOME_PEXOPHAGY	11	0.877693	1.38995	0.0413223	0.198363	352	tags=36%, list=2%, signal=36%	SQSTM1/RPS27A/UBC/UBA52
REACTOME_P75_NTR_RECEPTOR_MEDIATED_SIGNALLING	REACTOME_P75_NTR_RECEPTOR_MEDIATED_SIGNALLING	97	0.709899	1.3411	0.0413333	0.198363	3228	tags=32%, list=17%, signal=27%	SQSTM1/RHOA/RPS27A/UBC/RAC1/ARHGDIA/APH1A/UBA52/BEX3/YWHAE/MAGED1/NCSTN/IRAK1/HDAC1/RTN4/NFKBIA/PSENEN/AATF/GNA13/NET1/ARHGEF40/BAD/RELA/VAV2/CASP3/ARHGEF11/ARHGEF10L/ARHGEF1/ECT2/RIPK2/ARHGEF2
REACTOME_MITOTIC_PROMETAPHASE	REACTOME_MITOTIC_PROMETAPHASE	202	0.654668	1.32186	0.0413589	0.198363	4177	tags=43%, list=22%, signal=34%	RPS27/TUBB/HSP90AA1/TUBB4B/TUBA1B/YWHAE/YWHAG/NUDC/MAPRE1/DYNLL1/RAD21/RANGAP1/CDC20/TUBB2A/SSNA1/RCC2/TUBG1/PPP2R1A/CCNB1/DCTN2/TUBA1C/TUBA4A/ZWINT/PPP1CC/MZT2B/BIRC5/SEC13/EML4/DYNC1H1/CETN2/NEK6/TUBA1A/SMC3/PPP2CA/PPP2R5D/CSNK2A1/CSNK1D/ACTR1A/PPP2R5A/NCAPD2/CKAP5/CSNK2B/TUBA3C/DYNLL2/CDK1/DYNC1I2/CDCA8/XPO1/NEK7/CSNK1E/DCTN1/CCNB2/KIF2C/CENPM/AURKB/SMC1A/DSN1/NUP85/BUB3/SKA2/STAG2/PPP2CB/CDCA…
REACTOME_PLATELET_ACTIVATION_SIGNALING_AND_AGGREGATION	REACTOME_PLATELET_ACTIVATION_SIGNALING_AND_AGGREGATION	260	-0.82733	-1.44186	0.0414201	0.198363	135	tags=9%, list=1%, signal=9%	SPP2/SERPINA4/SOD1/PLG/RHOB/CLU/ITIH3/TF/RARRES2/F2/SERPINF2/SERPING1/HRG/SERPINA1/KNG1/ORM2/FGG/APOH/FGB/ORM1/FGA/APOA1/ALB
WP_VITAMIN_A_AND_CAROTENOID_METABOLISM	WP_VITAMIN_A_AND_CAROTENOID_METABOLISM	43	-0.952015	-1.70569	0.0414938	0.198363	84	tags=12%, list=0%, signal=12%	RBP7/ADH1A/CYP2E1/ADH4/RBP4
REACTOME_NOTCH3_ACTIVATION_AND_TRANSMISSION_OF_SIGNAL_TO_THE_NUCLEUS	REACTOME_NOTCH3_ACTIVATION_AND_TRANSMISSION_OF_SIGNAL_TO_THE_NUCLEUS	25	0.815836	1.36233	0.0415648	0.198363	530	tags=24%, list=3%, signal=23%	YBX1/RPS27A/UBC/APH1A/UBA52/NCSTN
REACTOME_REGULATION_OF_LIPID_METABOLISM_BY_PPARALPHA	REACTOME_REGULATION_OF_LIPID_METABOLISM_BY_PPARALPHA	118	-0.909231	-1.59493	0.0416667	0.198363	171	tags=8%, list=1%, signal=8%	ACSL1/ALAS1/ANGPTL4/CYP4A11/APOA5/SULT2A1/FABP1/HMGCS2/APOA1/APOA2
WP_PDGF_PATHWAY	WP_PDGF_PATHWAY	39	0.764946	1.3355	0.041721	0.198363	2708	tags=56%, list=14%, signal=49%	RHOA/STAT1/RAC1/SHC1/CDC42/GRB2/JUN/JAK1/NFKBIA/STAT3/WASL/PTPN11/RAF1/MAPK3/SRC/HRAS/MAPK1/VAV2/MAP2K1/PDGFRB/ARFIP2/SRF
REACTOME_RECRUITMENT_OF_NUMA_TO_MITOTIC_CENTROSOMES	REACTOME_RECRUITMENT_OF_NUMA_TO_MITOTIC_CENTROSOMES	94	0.711883	1.33886	0.0417227	0.198363	2460	tags=29%, list=13%, signal=25%	TUBB/HSP90AA1/TUBB4B/TUBA1B/YWHAE/YWHAG/MAPRE1/DYNLL1/TUBB2A/SSNA1/TUBG1/PPP2R1A/DCTN2/TUBA1C/TUBA4A/MZT2B/DYNC1H1/CETN2/TUBA1A/CSNK1D/ACTR1A/CKAP5/TUBA3C/CDK1/DYNC1I2/CSNK1E/DCTN1
REACTOME_AMYLOID_FIBER_FORMATION	REACTOME_AMYLOID_FIBER_FORMATION	107	-0.91607	-1.59447	0.0423077	0.200668	38	tags=7%, list=0%, signal=7%	NAT8/APOA4/APCS/TTR/FGA/SAA1/APOA1
REACTOME_METABOLISM_OF_PORPHYRINS	REACTOME_METABOLISM_OF_PORPHYRINS	26	-0.966486	-1.59004	0.0427807	0.201359	171	tags=19%, list=1%, signal=19%	SLCO1B1/ALAS1/GSTA1/FABP1/ALB
WP_NEPHROTIC_SYNDROME	WP_NEPHROTIC_SYNDROME	45	0.748861	1.31729	0.0429129	0.201359	2697	tags=31%, list=14%, signal=27%	MYH9/ACTN4/CD151/ARHGDIA/LMNA/SCARB2/ZMPSTE24/APOL1/YARS1/CD2AP/INF2/ITGB4/ITGA3/LAMB2
REACTOME_EARLY_PHASE_OF_HIV_LIFE_CYCLE	REACTOME_EARLY_PHASE_OF_HIV_LIFE_CYCLE	14	0.851307	1.37612	0.0430108	0.201359	1211	tags=50%, list=6%, signal=47%	HMGA1/XRCC6/PPIA/BANF1/XRCC5/FEN1/CXCR4
PID_ECADHERIN_NASCENT_AJ_PATHWAY	PID_ECADHERIN_NASCENT_AJ_PATHWAY	39	0.759642	1.32624	0.0430248	0.201359	2624	tags=54%, list=14%, signal=47%	RHOA/RAC1/CDC42/CCND1/CTNNB1/CTNNA1/JUP/CTTN/CTNND1/ARF6/CDH1/NME1/WASF2/CSNK2A1/CSNK2B/ABI1/ENAH/SRC/VAV2/RAPGEF1/RAP1A
WP_G13_SIGNALING_PATHWAY	WP_G13_SIGNALING_PATHWAY	39	0.764318	1.3344	0.0430248	0.201359	1873	tags=31%, list=10%, signal=28%	PFN1/RHOA/CFL1/RAC1/CALM2/CDC42/PKN1/ARHGDIB/PPP1CB/RTKN/WASL/GNA13
WP_MYOMETRIAL_RELAXATION_AND_CONTRACTION_PATHWAYS	WP_MYOMETRIAL_RELAXATION_AND_CONTRACTION_PATHWAYS	156	0.664948	1.3221	0.0430556	0.201359	607	tags=12%, list=3%, signal=12%	ACTB/ACTG1/ATF5/ATF4/GNG5/YWHAQ/IGFBP3/YWHAZ/CALM3/SFN/CALM2/YWHAB/YWHAE/YWHAH/GNB2/YWHAG/GNB1/GNAS/JUN
PID_MTOR_4PATHWAY	PID_MTOR_4PATHWAY	68	0.742545	1.3515	0.0435356	0.20238	3282	tags=54%, list=17%, signal=45%	EEF2/RHOA/YWHAQ/RAC1/YWHAZ/SFN/YWHAB/YWHAE/YWHAH/EIF4EBP1/YWHAG/EIF4B/RRAGA/DDIT4/NRAS/SREBF1/POLDIP3/MAP2K2/RHEB/RAF1/MAPK3/CYCS/HRAS/CDK2/MAPK1/PDCD4/MAP2K1/ATG13/RRAGD/YY1/BNIP3/FBXW11/MLST8/AKT1S1/PXN/ULK1/MAPKAP1
PID_PI3KCI_AKT_PATHWAY	PID_PI3KCI_AKT_PATHWAY	35	0.778374	1.33917	0.0435897	0.20238	2344	tags=46%, list=12%, signal=40%	HSP90AA1/YWHAQ/YWHAZ/SFN/YWHAB/YWHAE/YWHAH/YWHAG/CDKN1A/BCL2L1/RAF1/GSK3A/PRKDC/SRC/BAD/CDKN1B
REACTOME_RNA_POLYMERASE_II_TRANSCRIPTION_TERMINATION	REACTOME_RNA_POLYMERASE_II_TRANSCRIPTION_TERMINATION	66	0.738731	1.33966	0.0435931	0.20238	3014	tags=59%, list=16%, signal=50%	SNRPB/ALYREF/SNRPE/SRSF1/SRSF2/U2AF2/SNRPD3/SLBP/SRSF3/SRSF6/DDX39A/SRSF9/SRSF4/MAGOH/THOC7/POLDIP3/SNRPG/SRSF7/EIF4A3/PABPN1/CHTOP/RBM8A/SRSF11/CPSF1/NCBP2/LSM10/CASC3/SNRPF/ZC3H11A/CPSF7/THOC6/SYMPK/SRSF5/PAPOLA/DDX39B/CPSF3/RNPS1/CSTF2/NUDT21
WP_MET_IN_TYPE_1_PAPILLARY_RENAL_CELL_CARCINOMA	WP_MET_IN_TYPE_1_PAPILLARY_RENAL_CELL_CARCINOMA	59	0.736986	1.31938	0.0439414	0.20238	2671	tags=42%, list=14%, signal=37%	RPL11/RAC1/CDC42/CDKN1A/GRB2/JUN/PRCC/NRAS/MAP2K2/CRKL/STAT3/PAK2/TFE3/PTPN11/RAF1/MAPK3/MET/SRC/HRAS/BAD/MAPK1/PAK4/RAPGEF1/RAP1A/MAP2K1
BIOCARTA_AT1R_PATHWAY	BIOCARTA_AT1R_PATHWAY	27	0.801898	1.35218	0.0442804	0.20238	607	tags=26%, list=3%, signal=25%	AGT/RAC1/CALM3/CALM2/SHC1/GRB2/JUN
REACTOME_DISEASES_ASSOCIATED_WITH_GLYCOSAMINOGLYCAN_METABOLISM	REACTOME_DISEASES_ASSOCIATED_WITH_GLYCOSAMINOGLYCAN_METABOLISM	41	0.756128	1.32198	0.0443286	0.20238	1452	tags=24%, list=8%, signal=23%	GPC3/BGN/AGRN/SDC4/HEXB/SDC2/B4GALT1/LUM/GPC1/B3GAT3
REACTOME_SIGNALING_BY_FGFR3	REACTOME_SIGNALING_BY_FGFR3	40	0.758758	1.32542	0.0443286	0.20238	2512	tags=35%, list=13%, signal=30%	RPS27A/UBC/SHC1/UBA52/GRB2/FGFR3/PPP2R1A/NRAS/PPP2CA/PTPN11/MAPK3/SRC/HRAS/MAPK1
WP_IL5_SIGNALING_PATHWAY	WP_IL5_SIGNALING_PATHWAY	40	0.759878	1.32738	0.0443286	0.20238	2007	tags=32%, list=10%, signal=29%	RPS6/STAT1/SHC1/GRB2/JUN/JAK1/MAP2K2/STAT3/MYC/PTPN11/RAF1/GSK3A/MAPK3
REACTOME_INTRINSIC_PATHWAY_OF_FIBRIN_CLOT_FORMATION	REACTOME_INTRINSIC_PATHWAY_OF_FIBRIN_CLOT_FORMATION	23	-0.959278	-1.54309	0.0444444	0.20238	293	tags=48%, list=2%, signal=47%	SERPINA5/KLKB1/F10/PROC/SERPIND1/F9/F12/F2/SERPING1/KNG1/SERPINC1
WP_BLOOD_CLOTTING_CASCADE	WP_BLOOD_CLOTTING_CASCADE	23	-0.967568	-1.55643	0.0444444	0.20238	315	tags=52%, list=2%, signal=51%	F7/KLKB1/F13B/F10/F9/PLG/F12/F2/SERPINF2/FGG/FGB/FGA
REACTOME_CROSSLINKING_OF_COLLAGEN_FIBRILS	REACTOME_CROSSLINKING_OF_COLLAGEN_FIBRILS	18	0.82925	1.36457	0.0445783	0.20238	1334	tags=28%, list=7%, signal=26%	COL1A1/COL1A2/COL4A2/COL4A1/LOXL4
REACTOME_AURKA_ACTIVATION_BY_TPX2	REACTOME_AURKA_ACTIVATION_BY_TPX2	71	0.732394	1.34292	0.0446194	0.20238	2495	tags=34%, list=13%, signal=30%	TUBB/HSP90AA1/TUBB4B/YWHAE/YWHAG/MAPRE1/DYNLL1/SSNA1/TUBG1/PPP2R1A/TPX2/DCTN2/TUBA4A/DYNC1H1/CETN2/TUBA1A/CSNK1D/ACTR1A/CKAP5/CDK1/DYNC1I2/CSNK1E/DCTN1/AURKA
REACTOME_NEF_MEDIATES_DOWN_MODULATION_OF_CELL_SURFACE_RECEPTORS_BY_RECRUITING_THEM_TO_CLATHRIN_ADAPTERS	REACTOME_NEF_MEDIATES_DOWN_MODULATION_OF_CELL_SURFACE_RECEPTORS_BY_RECRUITING_THEM_TO_CLATHRIN_ADAPTERS	21	0.82077	1.35879	0.044686	0.20238	1271	tags=33%, list=7%, signal=31%	HLA-A/B2M/ARF1/AP2M1/AP2S1/AP2B1/AP1S1
REACTOME_TRANSPORT_OF_CONNEXONS_TO_THE_PLASMA_MEMBRANE	REACTOME_TRANSPORT_OF_CONNEXONS_TO_THE_PLASMA_MEMBRANE	21	0.820739	1.35873	0.044686	0.20238	2252	tags=38%, list=12%, signal=34%	TUBB4B/TUBA1B/TUBB2A/TUBA1C/TUBA4A/TUBA1A/TUBA3C/GJA1
WP_MIR5093P_ALTERATION_OF_YAP1ECM_AXIS	WP_MIR5093P_ALTERATION_OF_YAP1ECM_AXIS	17	0.836999	1.36629	0.0448485	0.20258	173	tags=24%, list=1%, signal=23%	FN1/COL3A1/COL1A1/SPARC
REACTOME_NOTCH2_ACTIVATION_AND_TRANSMISSION_OF_SIGNAL_TO_THE_NUCLEUS	REACTOME_NOTCH2_ACTIVATION_AND_TRANSMISSION_OF_SIGNAL_TO_THE_NUCLEUS	22	0.816641	1.35335	0.0449575	0.20258	530	tags=27%, list=3%, signal=27%	MDK/RPS27A/UBC/APH1A/UBA52/NCSTN
WP_ASSOCIATION_BETWEEN_PHYSICOCHEMICAL_FEATURES_AND_TOXICITY_ASSOCIATED_PATHWAYS	WP_ASSOCIATION_BETWEEN_PHYSICOCHEMICAL_FEATURES_AND_TOXICITY_ASSOCIATED_PATHWAYS	65	0.734837	1.33028	0.0450331	0.20258	607	tags=15%, list=3%, signal=15%	TMSB4X/FN1/PFN1/RHOA/SHC1/CDKN1A/ACTR2/CTNNB1/GRB2/JUN
KEGG_PROSTATE_CANCER	KEGG_PROSTATE_CANCER	89	0.709635	1.32779	0.0453333	0.203474	2686	tags=28%, list=14%, signal=24%	HSP90AB1/HSP90B1/HSP90AA1/ATF4/CDKN1A/CCND1/CTNNB1/GRB2/NRAS/CREB3/NFKBIA/MAP2K2/E2F1/FGFR2/RAF1/MAPK3/HRAS/BAD/CDKN1B/RELA/CDK2/MAPK1/GSTP1/MAP2K1/PDGFRB
REACTOME_NEGATIVE_REGULATION_OF_FGFR2_SIGNALING	REACTOME_NEGATIVE_REGULATION_OF_FGFR2_SIGNALING	34	0.780263	1.34165	0.0455696	0.204078	2512	tags=32%, list=13%, signal=28%	RPS27A/UBC/UBA52/GRB2/PPP2R1A/FGFR2/PPP2CA/PTPN11/MAPK3/SRC/MAPK1
WP_MICROGLIA_PATHOGEN_PHAGOCYTOSIS_PATHWAY	WP_MICROGLIA_PATHOGEN_PHAGOCYTOSIS_PATHWAY	40	0.754805	1.31852	0.0469361	0.209346	768	tags=20%, list=4%, signal=19%	C1QC/C1QB/C1QA/RAC1/FCER1G/TYROBP/ARPC1B/CYBA
REACTOME_P75NTR_SIGNALS_VIA_NF_KB	REACTOME_P75NTR_SIGNALS_VIA_NF_KB	16	0.837163	1.36843	0.046988	0.209346	1303	tags=38%, list=7%, signal=35%	SQSTM1/RPS27A/UBC/UBA52/IRAK1/NFKBIA
REACTOME_GAP_JUNCTION_ASSEMBLY	REACTOME_GAP_JUNCTION_ASSEMBLY	38	0.762406	1.32816	0.0470588	0.209346	2252	tags=21%, list=12%, signal=19%	TUBB4B/TUBA1B/TUBB2A/TUBA1C/TUBA4A/TUBA1A/TUBA3C/GJA1
BIOCARTA_AGR_PATHWAY	BIOCARTA_AGR_PATHWAY	33	0.782781	1.34329	0.047619	0.210953	2590	tags=39%, list=14%, signal=34%	RAC1/ITGB1/CDC42/AGRN/JUN/CTTN/DAG1/DVL1/PAK2/MAPK3/MAPK1/PAK4/SP1
PID_PTP1B_PATHWAY	PID_PTP1B_PATHWAY	51	0.735706	1.3005	0.0476821	0.210953	2429	tags=29%, list=13%, signal=26%	YBX1/TXN/RHOA/SHC1/GRB2/CAPN1/CDH2/STAT3/CSF1/SRC/SOCS3/PTPN1/CSK/YES1/CAV1
REACTOME_CYTOSOLIC_TRNA_AMINOACYLATION	REACTOME_CYTOSOLIC_TRNA_AMINOACYLATION	24	0.811722	1.35263	0.0477356	0.210953	2674	tags=83%, list=14%, signal=72%	NARS1/AARS1/SARS1/GARS1/EPRS1/QARS1/KARS1/WARS1/DARS1/VARS1/TARS1/IARS1/FARSA/RARS1/MARS1/YARS1/PPA1/FARSB/AIMP1/LARS1
REACTOME_ASSEMBLY_OF_COLLAGEN_FIBRILS_AND_OTHER_MULTIMERIC_STRUCTURES	REACTOME_ASSEMBLY_OF_COLLAGEN_FIBRILS_AND_OTHER_MULTIMERIC_STRUCTURES	61	0.736586	1.3206	0.0478723	0.211092	1941	tags=28%, list=10%, signal=25%	CTSB/COL3A1/COL1A1/CD151/COL1A2/CTSL/COL4A2/CTSS/COL4A1/COL6A2/COL6A1/MMP9/MMP7/LOXL4/PLEC/ITGA6/COL5A2
REACTOME_ERBB2_REGULATES_CELL_MOTILITY	REACTOME_ERBB2_REGULATES_CELL_MOTILITY	15	0.838152	1.36812	0.0480192	0.211276	579	tags=13%, list=3%, signal=13%	RHOA/ERBB3
BIOCARTA_P53HYPOXIA_PATHWAY	BIOCARTA_P53HYPOXIA_PATHWAY	21	0.813319	1.34645	0.0483092	0.211965	1013	tags=38%, list=5%, signal=36%	HSP90AA1/NQO1/IGFBP3/CDKN1A/HSPA1A/HIF1A/DNAJB1/BAX
REACTOME_SLBP_DEPENDENT_PROCESSING_OF_REPLICATION_DEPENDENT_HISTONE_PRE_MRNAS	REACTOME_SLBP_DEPENDENT_PROCESSING_OF_REPLICATION_DEPENDENT_HISTONE_PRE_MRNAS	11	0.867217	1.37336	0.0484061	0.211965	2052	tags=73%, list=11%, signal=65%	SNRPB/SNRPE/SNRPD3/SLBP/SNRPG/NCBP2/LSM10/SNRPF
PID_PI3KCI_PATHWAY	PID_PI3KCI_PATHWAY	48	0.734352	1.29457	0.0484928	0.211965	2624	tags=25%, list=14%, signal=22%	HSP90AA1/RHOA/ARF1/RAC1/ARF5/NRAS/ARF6/INPPL1/SRC/HRAS/YES1/RAP1A
WP_TYPE_I_COLLAGEN_SYNTHESIS_IN_THE_CONTEXT_OF_OSTEOGENESIS_IMPERFECTA	WP_TYPE_I_COLLAGEN_SYNTHESIS_IN_THE_CONTEXT_OF_OSTEOGENESIS_IMPERFECTA	33	0.777077	1.3335	0.0488722	0.212718	1186	tags=30%, list=6%, signal=28%	P4HB/COL1A1/PPIB/PLOD1/COL1A2/SERPINH1/FKBP10/PLOD2/COLGALT1/CRTAP
WP_IL3_SIGNALING_PATHWAY	WP_IL3_SIGNALING_PATHWAY	49	0.733755	1.29534	0.0488771	0.212718	2671	tags=41%, list=14%, signal=35%	YWHAQ/SHC1/YWHAB/BCL2L1/GRB2/JUN/TGFB1/CXCL8/JAK1/CRKL/STAT3/PTPN11/RAF1/MAPK3/SRC/HRAS/BAD/MAPK1/RAPGEF1/MAP2K1
BIOCARTA_LECTIN_PATHWAY	BIOCARTA_LECTIN_PATHWAY	12	-0.961513	-1.47635	0.0490798	0.213137	446	tags=75%, list=2%, signal=73%	C5/C2/C7/MBL2/MASP2/C6/C8A/C9/C3
REACTOME_E3_UBIQUITIN_LIGASES_UBIQUITINATE_TARGET_PROTEINS	REACTOME_E3_UBIQUITIN_LIGASES_UBIQUITINATE_TARGET_PROTEINS	59	0.731588	1.30971	0.0492676	0.213491	3275	tags=44%, list=17%, signal=37%	HLA-A/RPS27A/PCNA/UBC/UBA52/VCP/RRAGA/H2BC12/UBE2E1/PAF1/UBE2L3/UBE2D2/H2BC5/RNF181/PRKDC/SELENOS/HLTF/RNF20/WAC/UBE2N/UBE2A/LEO1/UBE2J2/UBE2D3/RNF40/CTR9
REACTOME_TGF_BETA_RECEPTOR_SIGNALING_IN_EMT_EPITHELIAL_TO_MESENCHYMAL_TRANSITION_	REACTOME_TGF_BETA_RECEPTOR_SIGNALING_IN_EMT_EPITHELIAL_TO_MESENCHYMAL_TRANSITION_	16	0.833352	1.3622	0.0493976	0.213593	753	tags=38%, list=4%, signal=36%	RHOA/RPS27A/UBC/FKBP1A/UBA52/TGFB1
REACTOME_SHC_MEDIATED_CASCADE_FGFR4	REACTOME_SHC_MEDIATED_CASCADE_FGFR4	20	0.814322	1.34192	0.0495768	0.213907	2448	tags=35%, list=13%, signal=31%	SHC1/FGFR4/GRB2/FGF19/NRAS/HRAS/KLB
BIOCARTA_GCR_PATHWAY	BIOCARTA_GCR_PATHWAY	17	0.82908	1.35336	0.049697	0.213918	451	tags=24%, list=2%, signal=23%	HSP90AA1/CALM3/CALM2/GNAS
REACTOME_BILE_ACID_AND_BILE_SALT_METABOLISM	REACTOME_BILE_ACID_AND_BILE_SALT_METABOLISM	43	-0.944738	-1.69265	0.0497925	0.213918	159	tags=23%, list=1%, signal=23%	SCP2/AKR1D1/SLCO1B1/SLC27A2/SLC27A5/CYP8B1/SLC10A1/BAAT/CYP27A1/ALB
REACTOME_XENOBIOTICS	REACTOME_XENOBIOTICS	23	-0.952229	-1.53175	0.05	0.214203	388	tags=57%, list=2%, signal=55%	CYP2A13/CYP2J2/CYP1A2/CYP3A7/CYP3A5/CYP2A7/CYP2B6/CYP2D6/CYP2C9/CYP2C8/CYP2E1/CYP3A4/CYP2A6
REACTOME_IRAK1_RECRUITS_IKK_COMPLEX	REACTOME_IRAK1_RECRUITS_IKK_COMPLEX	14	0.837588	1.35394	0.0501792	0.214203	629	tags=29%, list=3%, signal=28%	RPS27A/UBC/UBA52/IRAK1
REACTOME_TRAF6_MEDIATED_IRF7_ACTIVATION_IN_TLR7_8_OR_9_SIGNALING	REACTOME_TRAF6_MEDIATED_IRF7_ACTIVATION_IN_TLR7_8_OR_9_SIGNALING	14	0.83726	1.35341	0.0501792	0.214203	629	tags=29%, list=3%, signal=28%	RPS27A/UBC/UBA52/IRAK1
REACTOME_RRNA_MODIFICATION_IN_THE_NUCLEUS_AND_CYTOSOL	REACTOME_RRNA_MODIFICATION_IN_THE_NUCLEUS_AND_CYTOSOL	60	0.733658	1.31675	0.0506667	0.215664	1775	tags=32%, list=9%, signal=29%	RPS6/RPS2/RPS7/RPS14/FBL/TRMT112/RPS9/NOP10/SNU13/NHP2/NOP58/NOP56/TSR3/DDX49/RRP36/DKC1/UTP18/WDR46/RRP9
REACTOME_METABOLISM_OF_AMINO_ACIDS_AND_DERIVATIVES	REACTOME_METABOLISM_OF_AMINO_ACIDS_AND_DERIVATIVES	374	0.608492	1.29644	0.0507365	0.215664	798	tags=27%, list=4%, signal=26%	RPS12/RPS18/RPL8/RPS27/RPS11/RPL13A/RPS6/RPL19/RPLP0/RPL7A/RPS21/RPS8/RPS16/RPS4X/RPL11/RPL10A/GLUL/RPL5/RPLP1/RPS2/RPLP2/RPL3/RPL27/RPS25/RPL4/RPL29/RPS5/RPL7/RPL41/NQO1/RPS19/PSMB4/RPL32/RPL12/RPS24/RPS3/RPS13/RPL35/RPL23A/RPS27A/RPL6/RPL10/RPL24/RPSA/RPL35A/RPS23/OAZ1/RPL23/RPL9/RPL30/RPL18/RPS17/RPS3A/PSMA7/RPS7/PSMD4/RPS20/RPS14/SERINC2/RPS10/TXNRD1/RPL15/RPL31/PSMB3/ODC1/RPL27A/RPS9/RPL37A/…
WP_FIBRIN_COMPLEMENT_RECEPTOR_3_SIGNALING_PATHWAY	WP_FIBRIN_COMPLEMENT_RECEPTOR_3_SIGNALING_PATHWAY	41	-0.93348	-1.65717	0.0510638	0.21642	104	tags=15%, list=1%, signal=15%	LBP/PLG/CD14/FGG/FGB/FGA
KEGG_OOCYTE_MEIOSIS	KEGG_OOCYTE_MEIOSIS	112	0.688216	1.31763	0.0512129	0.21642	3223	tags=38%, list=17%, signal=32%	YWHAQ/YWHAZ/CALM3/CALM2/YWHAB/YWHAE/YWHAH/PPP1CA/YWHAG/CDC20/PPP2R1A/PPP1CB/CCNB1/PTTG1/PPP1CC/RPS6KA3/SMC3/CUL1/PPP2CA/PPP2R5D/ANAPC11/PPP2R5A/ANAPC13/MAPK3/CDK1/CDC16/PPP3R1/RBX1/AURKA/CCNB2/CDK2/MAPK1/CALM1/SMC1A/MAD2L2/MAP2K1/CDC27/FBXW11/SKP1/PPP2CB/ANAPC5/CDC23/PLK1
PID_IL2_1PATHWAY	PID_IL2_1PATHWAY	55	0.731124	1.30363	0.0515192	0.21642	2921	tags=40%, list=15%, signal=34%	RHOA/STAT1/SHC1/GRB2/JUN/MAPKAPK2/NRAS/JAK1/IL2RG/MAP2K2/STAT3/MYC/PPP2R5D/PTPN11/RAF1/MAPK3/HRAS/SOCS3/CDK2/MAPK1/MAP2K1/MAPK14
WP_HUMAN_COMPLEMENT_SYSTEM	WP_HUMAN_COMPLEMENT_SYSTEM	97	-0.91396	-1.57367	0.0515873	0.21642	189	tags=23%, list=1%, signal=23%	CFI/MASP2/F10/CFB/C6/CFH/C8A/PLG/C1R/C9/C1S/F12/C4BPA/SERPING1/APCS/C3/VTN/FGG/FGB/FGA/APOA1/ALB
REACTOME_METALLOTHIONEINS_BIND_METALS	REACTOME_METALLOTHIONEINS_BIND_METALS	11	-0.970245	-1.48466	0.0516129	0.21642	546	tags=73%, list=3%, signal=71%	MT1G/MT1M/MT1H/MT1F/MT1B/MT1E/MT1X/MT2A
REACTOME_LATE_ENDOSOMAL_MICROAUTOPHAGY	REACTOME_LATE_ENDOSOMAL_MICROAUTOPHAGY	34	0.769118	1.32249	0.0518987	0.21642	1720	tags=35%, list=9%, signal=32%	HSPA8/RPS27A/CHMP4B/UBC/PLIN2/VIM/UBA52/PARK7/PLIN3/RNASE1/UBAP1/TSG101
REACTOME_ACTIVATION_OF_THE_PHOTOTRANSDUCTION_CASCADE	REACTOME_ACTIVATION_OF_THE_PHOTOTRANSDUCTION_CASCADE	11	0.863946	1.36818	0.0519481	0.21642	431	tags=9%, list=2%, signal=9%	GNB1
REACTOME_DNA_REPAIR	REACTOME_DNA_REPAIR	330	0.617454	1.30064	0.0519685	0.21642	4109	tags=35%, list=21%, signal=28%	ACTB/RPS27A/PCNA/H2AZ1/XRCC6/UBC/APEX1/UBA52/KPNA2/VCP/PRPF19/XRCC5/H2AX/SUMO2/CENPX/RAD23B/PARP1/SUMO1/H2BC12/RAD23A/PPP4C/POLR2L/FEN1/POLE3/COPS6/CHD1L/UBE2T/POLR2G/H2AZ2/H2AC6/HMGN1/UNG/SUMO3/UBE2L6/POLD2/POLR2K/NPLOC4/RPA2/ALKBH5/CETN2/MCRS1/RFC2/GPS1/DDB1/H2BC5/BAP1/COPS7A/BAZ1B/ACTL6A/POLR2A/POLR2H/RPA1/TDP2/POLR2B/PRKDC/RFC4/TCEA1/USP1/CCNA2/CUL4B/TIMELESS/RFC1/ABL1/POLR2E/RBX1/POLR2I/CDK2…
WP_OXIDATION_BY_CYTOCHROME_P450	WP_OXIDATION_BY_CYTOCHROME_P450	61	-0.920386	-1.67998	0.052	0.21642	391	tags=34%, list=2%, signal=34%	CYP4F3/CYP2J2/CYP7A1/CYP1A2/CYP3A7/CYB5A/CYP4A22/CYP3A5/CYP4F2/CYP2A7/CYP2B6/POR/CYP4A11/CYP2D6/CYP8B1/CYP2C9/CYP2C8/CYP27A1/CYP2E1/CYP3A4/CYP2A6
REACTOME_ANCHORING_OF_THE_BASAL_BODY_TO_THE_PLASMA_MEMBRANE	REACTOME_ANCHORING_OF_THE_BASAL_BODY_TO_THE_PLASMA_MEMBRANE	96	0.701243	1.32457	0.0520694	0.21642	2460	tags=25%, list=13%, signal=22%	TUBB/HSP90AA1/TUBB4B/YWHAE/YWHAG/MAPRE1/DYNLL1/SEPTIN2/SSNA1/TUBG1/PPP2R1A/DCTN2/TUBA4A/DYNC1H1/CETN2/TUBA1A/RAB11A/CSNK1D/ACTR1A/CKAP5/CDK1/DYNC1I2/CSNK1E/DCTN1
WP_BLADDER_CANCER	WP_BLADDER_CANCER	40	0.750113	1.31032	0.0521512	0.21642	3283	tags=65%, list=17%, signal=54%	CDKN1A/CCND1/FGFR3/CDK4/MMP9/CXCL8/NRAS/CDH1/MMP2/VEGFA/MAP2K2/E2F1/MYC/RAF1/SRC/HRAS/THBS1/TYMP/MAPK1/CDKN2A/UPK3A/MAP2K1/MMP1/TP53/DAPK3/ARAF
WP_COMPLEMENT_AND_COAGULATION_CASCADES	WP_COMPLEMENT_AND_COAGULATION_CASCADES	58	-0.930924	-1.68647	0.0522088	0.21642	315	tags=50%, list=2%, signal=49%	F7/SERPINA5/KLKB1/F13B/CFI/MASP2/F10/PROC/CFB/C6/CFH/SERPIND1/F9/PLG/C1R/C9/C1S/CLU/C8G/F12/CPB2/F2/SERPINF2/SERPING1/SERPINA1/KNG1/C3/FGB/SERPINC1
REACTOME_DEFECTS_OF_CONTACT_ACTIVATION_SYSTEM_CAS_AND_KALLIKREIN_KININ_SYSTEM_KKS_	REACTOME_DEFECTS_OF_CONTACT_ACTIVATION_SYSTEM_CAS_AND_KALLIKREIN_KININ_SYSTEM_KKS_	16	-0.962059	-1.49878	0.0523256	0.216457	267	tags=44%, list=1%, signal=43%	F11/KLKB1/F10/F9/F12/F2/SERPING1
REACTOME_CYTOCHROME_P450_ARRANGED_BY_SUBSTRATE_TYPE	REACTOME_CYTOCHROME_P450_ARRANGED_BY_SUBSTRATE_TYPE	64	-0.923602	-1.68613	0.0528455	0.217817	391	tags=38%, list=2%, signal=37%	CYP4V2/FDX1/CYP39A1/CYP2A13/CYP4F3/CYP2J2/CYP7A1/CYP1A2/CYP3A7/CYP4A22/CYP3A5/CYP4F2/CYP2A7/CYP2B6/POR/CYP4A11/CYP2D6/CYP8B1/CYP2C9/CYP2C8/CYP27A1/CYP2E1/CYP3A4/CYP2A6
WP_HIPPOMERLIN_SIGNALING_DYSREGULATION	WP_HIPPOMERLIN_SIGNALING_DYSREGULATION	120	0.682023	1.31195	0.0529172	0.217817	2880	tags=32%, list=15%, signal=28%	ITGB1/CXCL10/PPP1CA/FGFR4/CCND1/CTNNB1/CCN2/FGFR3/ITGB5/CTNNA1/ITGA5/PPP1CB/PRKAR1A/ITGAV/NRAS/CDH2/CDH1/PPP1CC/TEAD2/PAK2/FGFR2/MYC/ITGA6/DDB1/CD44/MET/ITGB2/HRAS/AJUBA/YY1AP1/FOXM1/RBX1/ITGB4/ITGA3/PAK4/PDGFRB/PRKAR2A/CUL4A/TEAD3
WP_ONCOSTATIN_M_SIGNALING_PATHWAY	WP_ONCOSTATIN_M_SIGNALING_PATHWAY	65	0.728573	1.31894	0.0529801	0.217817	3248	tags=51%, list=17%, signal=42%	RPS6/SERPINE1/STAT1/SHC1/GRB2/HIF1A/JUNB/JAK1/NFKBIA/VEGFA/MAP2K2/STAT3/CCN1/PTPN11/RAF1/MAPK3/PRKCD/SRC/HRAS/SOCS3/CDKN1B/RELA/CDK2/MAPK1/CASP3/MAP2K1/MMP1/IL6ST/OSMR/MAPK14/TP53/PXN/TYK2
KEGG_NOD_LIKE_RECEPTOR_SIGNALING_PATHWAY	KEGG_NOD_LIKE_RECEPTOR_SIGNALING_PATHWAY	62	0.733734	1.31705	0.0531915	0.217838	2512	tags=24%, list=13%, signal=21%	HSP90AB1/HSP90B1/HSP90AA1/CXCL1/CXCL8/BIRC3/NFKBIA/PYCARD/MAPK3/TRIP6/CCL5/RELA/BIRC2/TAB2/MAPK1
WP_FATTY_ACID_OMEGA_OXIDATION	WP_FATTY_ACID_OMEGA_OXIDATION	15	-0.957152	-1.47973	0.0532544	0.217838	284	tags=80%, list=1%, signal=79%	CYP1A2/ADH6/ALDH2/CYP4A11/CYP2D6/ADH1A/CYP2E1/ADH1B/ADH4/ADH1C/CYP3A4/CYP2A6
REACTOME_POST_CHAPERONIN_TUBULIN_FOLDING_PATHWAY	REACTOME_POST_CHAPERONIN_TUBULIN_FOLDING_PATHWAY	22	0.807778	1.33867	0.0534629	0.217838	2532	tags=50%, list=13%, signal=43%	TUBB4B/TUBA1B/TUBB2A/TUBA1C/TBCA/TUBA4A/TBCB/TUBA1A/ARL2/TUBA3C/TBCC
WP_PRION_DISEASE_PATHWAY	WP_PRION_DISEASE_PATHWAY	32	0.77794	1.33162	0.0534826	0.217838	2668	tags=41%, list=14%, signal=35%	HSP90B1/HSPA5/PDIA3/RAD21/PRNP/STAT3/SMC3/MAPK3/RFX5/SPI1/MAPK1/CASP3/CTCF
PID_RHODOPSIN_PATHWAY	PID_RHODOPSIN_PATHWAY	23	0.806991	1.33977	0.053528	0.217838	431	tags=4%, list=2%, signal=4%	GNB1
REACTOME_HIV_LIFE_CYCLE	REACTOME_HIV_LIFE_CYCLE	149	0.661206	1.30753	0.053719	0.218173	5208	tags=67%, list=27%, signal=49%	RPS27A/HMGA1/XRCC6/CHMP4B/UBC/PPIA/UBA52/RAN/BANF1/XRCC5/RANGAP1/NELFE/SUPT4H1/POLR2L/SSRP1/FEN1/NELFB/TAF7/TAF15/POLR2G/TAF9/CXCR4/TAF11/SEC13/CHMP5/POLR2K/NMT1/SUPT5H/UBAP1/NUP210/TSG101/GTF2F1/NUP62/NELFCD/TAF13/RANBP1/NCBP2/POLR2A/POLR2H/CHMP2B/POLR2B/SUPT16H/RCC1/XPO1/TCEA1/TPR/PDCD6IP/POLR2E/POLR2I/NUP85/CHMP6/NUP153/TAF6/PSIP1/AAAS/TAF12/CHMP4C/TAF9B/NDC1/GTF2B/ELOA/POLR2C/NUP43/LIG1/NUP98…
WP_NEURAL_CREST_CELL_MIGRATION_IN_CANCER	WP_NEURAL_CREST_CELL_MIGRATION_IN_CANCER	43	0.74141	1.30004	0.0538765	0.21837	1540	tags=19%, list=8%, signal=17%	RHOA/ARF1/RAC1/JUN/MMP9/MMP2/STAT3/PAK2
REACTOME_OXIDATIVE_STRESS_INDUCED_SENESCENCE	REACTOME_OXIDATIVE_STRESS_INDUCED_SENESCENCE	122	0.682264	1.31522	0.0543478	0.218929	3143	tags=26%, list=16%, signal=22%	TXN/RPS27A/H2AZ1/UBC/H3-3B/UBA52/JUN/H2AX/MAPKAPK2/CDK4/PHC2/H2BC12/CBX4/H2AZ2/H2AC6/RING1/TFDP1/E2F1/RBBP4/RBBP7/MAP4K4/H2BC5/MAPK3/BMI1/MOV10/CDKN2C/MAPK1/CDKN2A/MAPK14/MAPKAPK3/TP53/SUZ12
REACTOME_PRESYNAPTIC_FUNCTION_OF_KAINATE_RECEPTORS	REACTOME_PRESYNAPTIC_FUNCTION_OF_KAINATE_RECEPTORS	21	0.804124	1.33123	0.0543478	0.218929	431	tags=14%, list=2%, signal=14%	GNG5/GNB2/GNB1
WP_CIRCADIAN_RHYTHM_RELATED_GENES	WP_CIRCADIAN_RHYTHM_RELATED_GENES	200	0.643756	1.29776	0.0544919	0.218929	2961	tags=22%, list=15%, signal=19%	ATF5/ATF4/RPS27A/SERPINE1/NONO/UBC/UBA52/PPP1CA/DDX5/HNRNPU/MAGED1/AHCY/BHLHE40/JUN/SFPQ/HDAC1/CDK4/DHX9/CLDN4/PPP1CB/TOP2A/TYMS/CST3/TOP1/THRAP3/SREBF1/HNRNPD/PPP1CC/CUL1/CSNK1D/PRKDC/LGR4/GFPT1/TIMELESS/AHR/CSNK1E/HNF1B/PRMT5/RELB/OGT/PRKAA1/ARNT/FBXW11/NR1D1/SKP1
REACTOME_REGULATION_OF_TLR_BY_ENDOGENOUS_LIGAND	REACTOME_REGULATION_OF_TLR_BY_ENDOGENOUS_LIGAND	19	-0.949866	-1.49903	0.0545455	0.218929	74	tags=32%, list=0%, signal=31%	APOB/LBP/CD14/FGG/FGB/FGA
REACTOME_CELL_DEATH_SIGNALLING_VIA_NRAGE_NRIF_AND_NADE	REACTOME_CELL_DEATH_SIGNALLING_VIA_NRAGE_NRIF_AND_NADE	76	0.717163	1.32537	0.0547588	0.218929	3228	tags=30%, list=17%, signal=25%	SQSTM1/RPS27A/UBC/RAC1/APH1A/UBA52/BEX3/YWHAE/MAGED1/NCSTN/PSENEN/AATF/GNA13/NET1/ARHGEF40/BAD/VAV2/CASP3/ARHGEF11/ARHGEF10L/ARHGEF1/ECT2/ARHGEF2
REACTOME_TRANSPORT_OF_VITAMINS_NUCLEOSIDES_AND_RELATED_MOLECULES	REACTOME_TRANSPORT_OF_VITAMINS_NUCLEOSIDES_AND_RELATED_MOLECULES	44	-0.936373	-1.67113	0.0548523	0.218929	2	tags=5%, list=0%, signal=5%	SLCO1B1/ALB
BIOCARTA_MCALPAIN_PATHWAY	BIOCARTA_MCALPAIN_PATHWAY	19	0.806728	1.33821	0.0549582	0.218929	2734	tags=47%, list=14%, signal=41%	ITGB1/CAPNS1/EZR/PRKAR1A/TLN1/CAPN1/CAPN2/HRAS/PRKAR2A
REACTOME_LEISHMANIA_INFECTION	REACTOME_LEISHMANIA_INFECTION	249	0.627389	1.30086	0.0549777	0.218929	1081	tags=11%, list=6%, signal=10%	ACTB/ACTG1/HSP90AB1/TXN/APP/MYH9/GNG5/BRK1/RAC1/ARPC3/CDC42/GNB2/ACTR2/GNB1/GNAS/ARPC1B/ARPC1A/GRB2/JUN/CYBA/TXNIP/ARPC2/PRKAR1A/AHCYL1/GNAI2/FCGR3A/ARPC4
BIOCARTA_P38MAPK_PATHWAY	BIOCARTA_P38MAPK_PATHWAY	36	0.761647	1.32125	0.0550576	0.218929	2970	tags=47%, list=16%, signal=40%	HSPB1/STAT1/RAC1/SHC1/CDC42/DDIT3/GRB2/MAPKAPK2/TGFB1/HMGN1/DAXX/MYC/HRAS/TRAF2/ATF2/MAPK14/ELK1
REACTOME_SIGNALING_BY_TGF_BETA_RECEPTOR_COMPLEX	REACTOME_SIGNALING_BY_TGF_BETA_RECEPTOR_COMPLEX	73	0.718726	1.31723	0.0551905	0.218929	3443	tags=52%, list=18%, signal=43%	RHOA/RPS27A/SERPINE1/UBC/FKBP1A/UBA52/PPP1CA/BAMBI/STRAP/JUNB/UBE2M/HDAC1/TGFB1/PARP1/PPP1CB/PPP1R15A/PPP1CC/TFDP1/SNW1/CGN/MYC/PMEPA1/E2F4/XPO1/PARD3/TGFBR2/SP1/WWTR1/STUB1/SKI/SMAD3/NCOR2/UBE2D3/TGIF2/USP9X/MEN1/NEDD8/MTMR4
WP_ALANINE_AND_ASPARTATE_METABOLISM	WP_ALANINE_AND_ASPARTATE_METABOLISM	12	-0.956824	-1.46915	0.0552147	0.218929	400	tags=67%, list=2%, signal=65%	PC/ABAT/ASL/GPT/GOT2/GOT1/AGXT/ASS1
WP_EGFR_TYROSINE_KINASE_INHIBITOR_RESISTANCE	WP_EGFR_TYROSINE_KINASE_INHIBITOR_RESISTANCE	84	0.70991	1.32467	0.0554822	0.218958	2686	tags=32%, list=14%, signal=28%	RPS6/SHC1/EIF4EBP1/CCND1/BCL2L1/ERBB3/GRB2/FGFR3/BAX/NRAS/JAK1/RRAS/VEGFA/MAP2K2/STAT3/FGFR2/MYC/RAF1/MAPK3/MET/SRC/HRAS/BAD/MAPK1/RRAS2/MAP2K1/PDGFRB
REACTOME_INTRINSIC_PATHWAY_FOR_APOPTOSIS	REACTOME_INTRINSIC_PATHWAY_FOR_APOPTOSIS	53	0.732478	1.30025	0.0556291	0.218958	2601	tags=45%, list=14%, signal=39%	YWHAQ/YWHAZ/SFN/YWHAB/YWHAE/YWHAH/YWHAG/DYNLL1/BCL2L1/BAX/TFDP1/STAT3/E2F1/NMT1/C1QBP/BAK1/MAPK3/CYCS/DYNLL2/BAD/PPP3R1/MAPK1/CASP3/CDKN2A
REACTOME_NEGATIVE_REGULATION_OF_FGFR3_SIGNALING	REACTOME_NEGATIVE_REGULATION_OF_FGFR3_SIGNALING	29	0.785457	1.32964	0.0557621	0.218958	2512	tags=38%, list=13%, signal=33%	RPS27A/UBC/UBA52/GRB2/FGFR3/PPP2R1A/PPP2CA/PTPN11/MAPK3/SRC/MAPK1
PID_NOTCH_PATHWAY	PID_NOTCH_PATHWAY	58	0.724015	1.29338	0.0557769	0.218958	2340	tags=26%, list=12%, signal=23%	ENO1/APH1A/CDKN1A/DLK1/CCND1/NCSTN/HDAC1/PSENEN/CUL1/MYC/RAB11A/KDM1A/CTBP1/SKP2/JAG1
WP_NETRINUNC5B_SIGNALING_PATHWAY	WP_NETRINUNC5B_SIGNALING_PATHWAY	52	0.730373	1.29196	0.0558511	0.218958	3118	tags=38%, list=16%, signal=32%	RHOA/COL1A1/RAC1/PPP1CA/CCN2/ICAM1/JUN/PTPA/MAP2K2/YAP1/PTPN11/RAF1/MAPK3/SRC/ITGB4/MAPK1/CASP3/MAP2K1/MAPK14/TP53
REACTOME_ASSOCIATION_OF_TRIC_CCT_WITH_TARGET_PROTEINS_DURING_BIOSYNTHESIS	REACTOME_ASSOCIATION_OF_TRIC_CCT_WITH_TARGET_PROTEINS_DURING_BIOSYNTHESIS	39	0.750587	1.31043	0.0560626	0.218958	3924	tags=67%, list=20%, signal=53%	CCT3/CCT7/CCT6A/CCT4/CCT8/CCT5/CCT2/TCP1/GBA/XRN2/NOP56/FBXW5/SPHK1/STAT3/DCAF7/FKBP9/SKIV2L/TP53/USP11/AP3M1/ARFGEF2/FBXO6/CCNE1/KIFC3/HDAC3/FBXL5
KEGG_BLADDER_CANCER	KEGG_BLADDER_CANCER	42	0.741545	1.29719	0.0562827	0.218958	3283	tags=62%, list=17%, signal=51%	CDKN1A/VEGFB/CCND1/FGFR3/CDK4/MMP9/CXCL8/NRAS/CDH1/MMP2/VEGFA/MAP2K2/E2F1/MYC/RAF1/MAPK3/HRAS/THBS1/TYMP/MAPK1/CDKN2A/MAP2K1/MMP1/TP53/DAPK3/ARAF
BIOCARTA_EIF4_PATHWAY	BIOCARTA_EIF4_PATHWAY	24	0.800208	1.33344	0.0563035	0.218958	505	tags=21%, list=3%, signal=20%	PABPC1/EIF4G2/EIF4EBP1/EIF4G1/EIF4A2
REACTOME_NEGATIVE_REGULATION_OF_FGFR1_SIGNALING	REACTOME_NEGATIVE_REGULATION_OF_FGFR1_SIGNALING	33	0.767517	1.3171	0.056391	0.218958	2512	tags=30%, list=13%, signal=26%	RPS27A/UBC/UBA52/GRB2/PPP2R1A/PPP2CA/PTPN11/MAPK3/SRC/MAPK1
REACTOME_CONSTITUTIVE_SIGNALING_BY_EGFRVIII	REACTOME_CONSTITUTIVE_SIGNALING_BY_EGFRVIII	15	0.824656	1.3461	0.0564226	0.218958	1103	tags=33%, list=6%, signal=31%	HSP90AA1/SHC1/GRB2/CDC37/NRAS
SA_G1_AND_S_PHASES	SA_G1_AND_S_PHASES	15	0.824562	1.34594	0.0564226	0.218958	2601	tags=73%, list=14%, signal=63%	ARF1/CFL1/CDKN1A/CCND1/CDK4/ARF3/E2F1/NXT1/CDKN1B/CDK2/CDKN2A
REACTOME_RMTS_METHYLATE_HISTONE_ARGININES	REACTOME_RMTS_METHYLATE_HISTONE_ARGININES	77	0.717166	1.32825	0.0570687	0.220685	2783	tags=26%, list=15%, signal=22%	RPS2/H2AZ1/CCND1/H2AX/CDK4/SMARCB1/COPRS/H2AZ2/H2AC6/PRMT1/SMARCD2/RBBP7/SMARCC1/WDR5/ACTL6A/SMARCD1/SMARCA4/PRMT5/WDR77/ARID1A
REACTOME_SIGNALING_BY_PTK6	REACTOME_SIGNALING_BY_PTK6	54	0.726967	1.29111	0.0571809	0.220685	2503	tags=35%, list=13%, signal=31%	RHOA/RPS27A/UBC/RAC1/UBA52/CCND1/KHDRBS1/ERBB3/SFPQ/HIF1A/CDK4/NRAS/STAT3/HRAS/SOCS3/PTPN1/CDKN1B/ARAP1/CDK2
NABA_COLLAGENS	NABA_COLLAGENS	44	0.736383	1.29384	0.0575163	0.220685	745	tags=16%, list=4%, signal=15%	COL3A1/COL1A1/COL1A2/COL4A2/COL4A1/COL6A2/COL6A1
REACTOME_COLLAGEN_CHAIN_TRIMERIZATION	REACTOME_COLLAGEN_CHAIN_TRIMERIZATION	44	0.736383	1.29384	0.0575163	0.220685	745	tags=16%, list=4%, signal=15%	COL3A1/COL1A1/COL1A2/COL4A2/COL4A1/COL6A2/COL6A1
REACTOME_NEUROTRANSMITTER_RECEPTORS_AND_POSTSYNAPTIC_SIGNAL_TRANSMISSION	REACTOME_NEUROTRANSMITTER_RECEPTORS_AND_POSTSYNAPTIC_SIGNAL_TRANSMISSION	205	0.634834	1.28497	0.0575221	0.220685	2801	tags=16%, list=15%, signal=13%	TUBB4B/GNG5/TUBA1B/RAC1/AP2M1/GNB2/KPNA2/GNB1/TUBB2A/AP2S1/PRKAR1A/GNAI2/TUBA1C/NRAS/TUBA4A/AP2B1/NPTN/RPS6KA3/TUBA1A/MAPK3/TUBA3C/SRC/HRAS/AP2A1/GNG12/MAPK1/GIT1/CALM1/PRKAA1/PRKAR2A/PRKAB2/PRKAG1
BIOCARTA_TFF_PATHWAY	BIOCARTA_TFF_PATHWAY	24	0.79918	1.33173	0.0575275	0.220685	2512	tags=50%, list=13%, signal=43%	RHOA/ITGB1/SHC1/CTNNB1/GRB2/TFF2/TFF1/MAPK3/TFF3/HRAS/BAD/MAPK1
REACTOME_CHROMOSOME_MAINTENANCE	REACTOME_CHROMOSOME_MAINTENANCE	140	0.661781	1.2957	0.058011	0.221814	4054	tags=39%, list=21%, signal=31%	NPM1/PCNA/H2AZ1/H3-3B/NOP10/H2AX/CENPX/H2BC12/POLR2L/FEN1/NHP2/POLR2G/H2AZ2/H2AC6/POLD2/POLR2K/RPA2/CENPW/RUVBL2/CHTF8/DAXX/DKC1/RBBP4/RFC2/RBBP7/H2BC5/POLR2A/POLR2H/RPA1/POLR2B/RFC4/CCNA2/RFC1/POLR2E/POLR2I/CDK2/CENPM/POLD1/TINF2/SMARCA5/PPP6C/CENPU/MIS18A/TERF2IP/POLR2C/H3-3A/LIG1/PRIM1/PPP6R3/RUVBL1/POLR2D/H2BC21/RFC5/POLR2J/HJURP
REACTOME_PHENYLALANINE_AND_TYROSINE_METABOLISM	REACTOME_PHENYLALANINE_AND_TYROSINE_METABOLISM	11	-0.961194	-1.47081	0.0580645	0.221814	277	tags=73%, list=1%, signal=72%	GSTZ1/PCBD1/FAH/QDPR/PAH/HGD/TAT/HPD
REACTOME_SENESCENCE_ASSOCIATED_SECRETORY_PHENOTYPE_SASP_	REACTOME_SENESCENCE_ASSOCIATED_SECRETORY_PHENOTYPE_SASP_	110	0.676955	1.29498	0.0581867	0.221814	2601	tags=28%, list=14%, signal=24%	RPS27A/H2AZ1/UBC/H3-3B/UBA52/CDKN1A/UBE2C/JUN/H2AX/CDK4/H2BC12/CXCL8/H2AZ2/H2AC6/UBE2E1/RPS6KA3/STAT3/ANAPC11/H2BC5/MAPK3/EHMT2/ANAPC16/UBE2S/CDC16/CCNA2/CDKN1B/RELA/CDKN2C/CDK2/MAPK1/CDKN2A
REACTOME_SUPPRESSION_OF_PHAGOSOMAL_MATURATION	REACTOME_SUPPRESSION_OF_PHAGOSOMAL_MATURATION	13	0.84055	1.35191	0.058264	0.221814	652	tags=38%, list=3%, signal=37%	RPS27A/UBC/RAB7A/UBA52/KPNB1
PID_ARF6_DOWNSTREAM_PATHWAY	PID_ARF6_DOWNSTREAM_PATHWAY	15	0.82344	1.34411	0.0588235	0.223256	2512	tags=60%, list=13%, signal=52%	RHOA/ARF1/RAC1/ARF6/NME1/RAB11A/MAPK3/PIP5K1A/MAPK1
REACTOME_FATTY_ACIDS	REACTOME_FATTY_ACIDS	15	-0.941794	-1.45598	0.0591716	0.223256	661	tags=67%, list=3%, signal=64%	CYP4F12/CYP2A13/CYP4F3/CYP2J2/CYP4A22/CYP4F2/CYP2A7/CYP2B6/CYP4A11/CYP2D6
REACTOME_GRB2_SOS_PROVIDES_LINKAGE_TO_MAPK_SIGNALING_FOR_INTEGRINS_	REACTOME_GRB2_SOS_PROVIDES_LINKAGE_TO_MAPK_SIGNALING_FOR_INTEGRINS_	15	-0.94662	-1.46344	0.0591716	0.223256	19	tags=27%, list=0%, signal=27%	VWF/FGG/FGB/FGA
REACTOME_P130CAS_LINKAGE_TO_MAPK_SIGNALING_FOR_INTEGRINS	REACTOME_P130CAS_LINKAGE_TO_MAPK_SIGNALING_FOR_INTEGRINS	15	-0.950746	-1.46982	0.0591716	0.223256	19	tags=27%, list=0%, signal=27%	VWF/FGG/FGB/FGA
WP_INTEGRINMEDIATED_CELL_ADHESION	WP_INTEGRINMEDIATED_CELL_ADHESION	101	0.683339	1.2967	0.0592992	0.223256	2675	tags=36%, list=14%, signal=31%	RAC1/ITGB1/SHC1/CAPNS1/CDC42/ZYX/GRB2/ITGB5/ITGA5/VASP/ITGAV/TLN1/CAPN1/MAP2K2/PAK2/CAPN2/SELENOP/ITGA6/RAF1/ITGB2/SRC/HRAS/CSK/MAPK6/CAV1/RAC2/CAPN5/ITGB4/ITGA3/MAPK1/VAV2/PAK4/RAPGEF1/RAP1A/MAP2K1/CAV2
REACTOME_SIGNALING_BY_NTRKS	REACTOME_SIGNALING_BY_NTRKS	134	0.667888	1.29684	0.0593103	0.223256	3655	tags=37%, list=19%, signal=30%	RHOA/RAC1/SHC1/AP2M1/YWHAB/CLTA/CLTC/GRB2/MAPKAPK2/JUNB/CHD4/PPP2R1A/AP2S1/NELFB/BAX/NRAS/DUSP3/AP2B1/RPS6KA3/MAP2K2/CRKL/STAT3/DUSP6/PPP2CA/PPP2R5D/PTPN11/MAPK3/RALB/RALA/SRC/HRAS/AP2A1/MAPK1/RAPGEF1/RAP1A/MAP2K1/SRF/ATF2/MAPK14/ELK1/MAPKAPK3/PPP2CB/DNM2/TRIB1/NAB1/EP300/RIT1/ID3/MEF2D
REACTOME_TRAF6_MEDIATED_NF_KB_ACTIVATION	REACTOME_TRAF6_MEDIATED_NF_KB_ACTIVATION	24	-0.943205	-1.53728	0.0594595	0.223398	8	tags=8%, list=0%, signal=8%	S100A12/SAA1
WP_OMEGA9_FA_SYNTHESIS	WP_OMEGA9_FA_SYNTHESIS	14	0.826264	1.33564	0.0597372	0.224022	1492	tags=57%, list=8%, signal=53%	SCD/FASN/ACSL4/ELOVL1/FADS2/FADS1/ELOVL5/ACSL3
KEGG_GAP_JUNCTION	KEGG_GAP_JUNCTION	89	0.696147	1.30255	0.06	0.224588	2686	tags=26%, list=14%, signal=22%	TUBB/TUBB4B/TUBA1B/GNAS/GRB2/TUBB2A/GNAI2/TUBA1C/NRAS/TUBA4A/MAP2K2/TUBA1A/CSNK1D/RAF1/MAPK3/TUBA3C/CDK1/SRC/HRAS/GJA1/MAPK1/MAP2K1/PDGFRB
REACTOME_ANTIGEN_PROCESSING_UBIQUITINATION_PROTEASOME_DEGRADATION	REACTOME_ANTIGEN_PROCESSING_UBIQUITINATION_PROTEASOME_DEGRADATION	308	0.611053	1.28711	0.0601852	0.224651	4130	tags=39%, list=22%, signal=31%	PSMB4/RPS27A/PSMA7/UBC/PSMD4/PSMB3/UBA52/PSMB5/PSMD2/PSMC4/RBCK1/UBE2C/UBA1/CDC20/PSMC3/PSMB1/UBE2M/PSMB8/PSMD3/PSMD8/PSMB2/PSME1/UBE2Q1/PSMB7/UBE2Z/CDC34/PSMD1/PSMC5/PSME3/UBE2L6/FBXW5/TRAF7/PSMC2/PSMB9/UBE2E1/PSMD13/PSMF1/UBE2E3/PSMA5/UBE2L3/PSMA1/PSMD7/UBE2R2/PSMD10/PSMD11/UBE2D2/CUL1/UBE2K/RNF7/RNF114/ANAPC11/ANAPC13/PSMA3/PSMB6/SPSB1/KLHL5/SOCS3/UBE2S/DTX3L/PJA2/UBE2J1/SKP2/CDC16/PSMA4/RNF19…
REACTOME_SHC_MEDIATED_CASCADE_FGFR3	REACTOME_SHC_MEDIATED_CASCADE_FGFR3	18	0.808862	1.33102	0.060241	0.224651	2194	tags=28%, list=11%, signal=25%	SHC1/GRB2/FGFR3/NRAS/HRAS
REACTOME_FATTY_ACYL_COA_BIOSYNTHESIS	REACTOME_FATTY_ACYL_COA_BIOSYNTHESIS	37	0.749249	1.30239	0.0606452	0.225739	1492	tags=27%, list=8%, signal=25%	SCD/FASN/ACSL4/PPT1/ACLY/ELOVL1/ELOVL5/HACD2/SLC25A1/ACSL3
PID_RAC1_PATHWAY	PID_RAC1_PATHWAY	54	0.72117	1.28081	0.0611702	0.226735	2921	tags=48%, list=15%, signal=41%	CFL1/BRK1/RAC1/ARHGDIA/ARPC3/ACTR2/ARPC1B/CTNNB1/JUN/CTNNA1/CYBA/ARPC2/ARPC4/CDH1/ARPC5/WASF2/STAT3/PAK2/ABI1/PIP5K1A/ACTR3/CYBB/RACGAP1/ATF2/NCF2/MAPK14
WP_INTERFERON_TYPE_I_SIGNALING_PATHWAYS	WP_INTERFERON_TYPE_I_SIGNALING_PATHWAYS	54	0.722851	1.2838	0.0611702	0.226735	3282	tags=37%, list=17%, signal=31%	RPS6/RACK1/STAT1/RAC1/EIF4EBP1/EIF4B/JAK1/PRMT1/CRKL/STAT3/PTPN11/SOCS3/RAPGEF1/RAP1A/PDCD4/MAPK14/MLST8/STAT2/TYK2/MAPKAP1
BIOCARTA_HIVNEF_PATHWAY	BIOCARTA_HIVNEF_PATHWAY	56	0.72031	1.28379	0.0612517	0.226735	2544	tags=30%, list=13%, signal=26%	ACTG1/LMNA/PARP1/ARHGDIB/BIRC3/NFKBIA/LMNB1/SPTAN1/PAK2/DAXX/LMNB2/PRKCD/PRKDC/TNFRSF1A/RELA/BIRC2/CASP3
REACTOME_MITOPHAGY	REACTOME_MITOPHAGY	29	0.777008	1.31533	0.0619579	0.22833	2178	tags=48%, list=11%, signal=43%	SQSTM1/RPS27A/UBC/VDAC1/TOMM20/UBA52/TOMM7/TOMM40/TOMM22/MFN2/CSNK2A1/TOMM70/CSNK2B/SRC
PID_HDAC_CLASSII_PATHWAY	PID_HDAC_CLASSII_PATHWAY	34	0.756836	1.30137	0.0620253	0.22833	3277	tags=50%, list=17%, signal=42%	HSP90AA1/TUBA1B/YWHAB/YWHAE/RAN/GNB1/RANGAP1/TUBB2A/SUMO1/RFXANK/XPO1/GRK2/SRF/NCOR2/HDAC5/UBE2I/BCL6
WP_P38_MAPK_SIGNALING_PATHWAY	WP_P38_MAPK_SIGNALING_PATHWAY	34	0.755354	1.29882	0.0620253	0.22833	2970	tags=47%, list=16%, signal=40%	HSPB1/STAT1/RAC1/SHC1/CDC42/DDIT3/GRB2/MAPKAPK2/HMGN1/DAXX/MYC/HRAS/TRAF2/ATF2/MAPK14/ELK1
REACTOME_TELOMERE_MAINTENANCE	REACTOME_TELOMERE_MAINTENANCE	113	0.674609	1.29184	0.0621622	0.22833	3755	tags=38%, list=20%, signal=31%	PCNA/H2AZ1/H3-3B/NOP10/H2AX/H2BC12/POLR2L/FEN1/NHP2/POLR2G/H2AZ2/H2AC6/POLD2/POLR2K/RPA2/RUVBL2/CHTF8/DAXX/DKC1/RFC2/H2BC5/POLR2A/POLR2H/RPA1/POLR2B/RFC4/CCNA2/RFC1/POLR2E/POLR2I/CDK2/POLD1/TINF2/PPP6C/TERF2IP/POLR2C/H3-3A/LIG1/PRIM1/PPP6R3/RUVBL1/POLR2D/H2BC21
WP_PHOTODYNAMIC_THERAPYINDUCED_AP1_SURVIVAL_SIGNALING	WP_PHOTODYNAMIC_THERAPYINDUCED_AP1_SURVIVAL_SIGNALING	50	0.723085	1.27851	0.0622517	0.22833	3272	tags=44%, list=17%, signal=37%	HSP90AA1/MCL1/CDKN1A/CCND1/BCL2L1/JUN/JUNB/TNFSF10/BAX/BCL3/MMP2/BAK1/NFE2L2/TNFRSF1A/CCNA2/CDKN2A/TRAF2/ATF2/MAPK14/ELK1/TP53/BMF
WP_ALPHA_6_BETA_4_SIGNALING_PATHWAY	WP_ALPHA_6_BETA_4_SIGNALING_PATHWAY	33	0.758701	1.30197	0.0626566	0.229396	2921	tags=55%, list=15%, signal=46%	RHOA/RAC1/SHC1/EIF4EBP1/LAMC1/GRB2/LAMB1/ITGA6/PTPN11/MAPK3/PRKCD/SRC/LAMA5/HRAS/ITGB4/MAPK1/LAMB2/MAPK14
WP_OXYSTEROLS_DERIVED_FROM_CHOLESTEROL	WP_OXYSTEROLS_DERIVED_FROM_CHOLESTEROL	21	-0.904367	-1.45213	0.0632184	0.230775	365	tags=24%, list=2%, signal=23%	NR1I2/CYP7A1/EPHX2/CYP27A1/CYP3A4
PID_HIF2PATHWAY	PID_HIF2PATHWAY	34	0.752207	1.29341	0.0632911	0.230775	3171	tags=50%, list=17%, signal=42%	SERPINE1/PGK1/EFNA1/APEX1/MMP14/EIF3E/BHLHE40/VEGFA/CITED2/EPO/SP1/VHL/EGLN1/ARNT/SLC2A1/ELK1/EPAS1
REACTOME_COPI_INDEPENDENT_GOLGI_TO_ER_RETROGRADE_TRAFFIC	REACTOME_COPI_INDEPENDENT_GOLGI_TO_ER_RETROGRADE_TRAFFIC	53	0.725584	1.28801	0.0635762	0.230775	2560	tags=42%, list=13%, signal=36%	TUBB4B/TUBA1B/CAPZB/DYNLL1/PAFAH1B3/TUBB2A/CAPZA1/DCTN2/TUBA1C/TUBA4A/GALNT1/DYNC1H1/TUBA1A/GALNT2/RAB6A/ACTR1A/TUBA3C/DYNLL2/DYNC1I2/DCTN1/CAPZA2/PAFAH1B2
BIOCARTA_CFTR_PATHWAY	BIOCARTA_CFTR_PATHWAY	11	0.846162	1.34002	0.0637544	0.230775	948	tags=27%, list=5%, signal=26%	SLC9A3R1/EZR/PRKAR1A
BIOCARTA_RANBP2_PATHWAY	BIOCARTA_RANBP2_PATHWAY	11	0.846272	1.34019	0.0637544	0.230775	791	tags=36%, list=4%, signal=35%	RAN/RANGAP1/HDAC1/SUMO1
REACTOME_NR1H2_AND_NR1H3_MEDIATED_SIGNALING	REACTOME_NR1H2_AND_NR1H3_MEDIATED_SIGNALING	47	-0.911172	-1.63978	0.0638298	0.230775	95	tags=9%, list=0%, signal=8%	ANGPTL3/PCK1/APOE/APOC1
PID_FAK_PATHWAY	PID_FAK_PATHWAY	59	0.711092	1.27302	0.0639148	0.230775	4423	tags=63%, list=23%, signal=48%	RHOA/RAC1/ITGB1/MMP14/CCND1/GRB2/JUN/ITGB5/ITGA5/ITGAV/TLN1/RRAS/NCK2/ACTN1/CAPN2/SH3GL1/WASL/RAF1/SRC/YES1/GRB7/MAPK1/RAPGEF1/RAP1A/MAP2K1/ARHGEF11/PXN/VCL/ARHGAP35/BCAR1/PAK1/ASAP1/ROCK2/NCK1/PTK2/PLCG1/CRK
KEGG_PRIMARY_BILE_ACID_BIOSYNTHESIS	KEGG_PRIMARY_BILE_ACID_BIOSYNTHESIS	16	-0.957062	-1.491	0.0639535	0.230775	581	tags=69%, list=3%, signal=67%	CYP39A1/HSD17B4/AKR1C4/ACOX2/CYP7A1/SCP2/AKR1D1/SLC27A5/CYP8B1/BAAT/CYP27A1
REACTOME_RECRUITMENT_OF_MITOTIC_CENTROSOME_PROTEINS_AND_COMPLEXES	REACTOME_RECRUITMENT_OF_MITOTIC_CENTROSOME_PROTEINS_AND_COMPLEXES	80	0.703437	1.30644	0.0642202	0.231321	2460	tags=29%, list=13%, signal=25%	TUBB/HSP90AA1/TUBB4B/YWHAE/YWHAG/MAPRE1/DYNLL1/SSNA1/TUBG1/PPP2R1A/DCTN2/TUBA4A/MZT2B/DYNC1H1/CETN2/TUBA1A/CSNK1D/ACTR1A/CKAP5/CDK1/DYNC1I2/CSNK1E/DCTN1
REACTOME_GAMMA_CARBOXYLATION_TRANSPORT_AND_AMINO_TERMINAL_CLEAVAGE_OF_PROTEINS	REACTOME_GAMMA_CARBOXYLATION_TRANSPORT_AND_AMINO_TERMINAL_CLEAVAGE_OF_PROTEINS	11	-0.9564	-1.46347	0.0645161	0.231971	439	tags=64%, list=2%, signal=62%	GAS6/PROZ/F7/F10/PROC/F9/F2
KEGG_PROGESTERONE_MEDIATED_OOCYTE_MATURATION	KEGG_PROGESTERONE_MEDIATED_OOCYTE_MATURATION	85	0.696784	1.3005	0.0646438	0.232014	3369	tags=31%, list=18%, signal=25%	HSP90AB1/HSP90AA1/CDC25B/CCNB1/GNAI2/RPS6KA3/ANAPC11/ANAPC13/RAF1/MAPK3/CDK1/CDC16/CCNA2/CCNB2/CDK2/MAPK1/MAD2L2/MAP2K1/CDC27/MAPK14/ANAPC5/GNAI1/CDC23/PLK1/ARAF/ANAPC7
PID_CD8_TCR_DOWNSTREAM_PATHWAY	PID_CD8_TCR_DOWNSTREAM_PATHWAY	65	0.714719	1.29386	0.0649007	0.23252	2671	tags=20%, list=14%, signal=17%	HLA-A/B2M/JUN/JUNB/NRAS/IL2RG/MAP2K2/RAF1/MAPK3/HRAS/PPP3R1/MAPK1/MAP2K1
PID_INSULIN_GLUCOSE_PATHWAY	PID_INSULIN_GLUCOSE_PATHWAY	26	0.790687	1.32726	0.0650307	0.232571	417	tags=27%, list=2%, signal=26%	YWHAQ/YWHAZ/SFN/YWHAB/YWHAE/YWHAH/YWHAG
REACTOME_ASSEMBLY_AND_CELL_SURFACE_PRESENTATION_OF_NMDA_RECEPTORS	REACTOME_ASSEMBLY_AND_CELL_SURFACE_PRESENTATION_OF_NMDA_RECEPTORS	44	0.727297	1.27787	0.0653595	0.232916	2078	tags=16%, list=11%, signal=14%	TUBB4B/TUBA1B/TUBB2A/TUBA1C/TUBA4A/TUBA1A/TUBA3C
REACTOME_GENE_AND_PROTEIN_EXPRESSION_BY_JAK_STAT_SIGNALING_AFTER_INTERLEUKIN_12_STIMULATION	REACTOME_GENE_AND_PROTEIN_EXPRESSION_BY_JAK_STAT_SIGNALING_AFTER_INTERLEUKIN_12_STIMULATION	38	0.742998	1.29435	0.0653595	0.232916	1540	tags=55%, list=8%, signal=51%	RPLP0/ARF1/CFL1/HNRNPA2B1/ANXA2/TALDO1/PPIA/HNRNPF/MSN/CDC42/HSPA9/MIF/TCP1/CAPZA1/HNRNPDL/LCP1/LMNB1/AIP/CNN2/SOD2/PAK2
REACTOME_NEF_MEDIATED_DOWNREGULATION_OF_MHC_CLASS_I_COMPLEX_CELL_SURFACE_EXPRESSION	REACTOME_NEF_MEDIATED_DOWNREGULATION_OF_MHC_CLASS_I_COMPLEX_CELL_SURFACE_EXPRESSION	10	0.85438	1.34165	0.0655738	0.233265	113	tags=20%, list=1%, signal=20%	HLA-A/B2M
REACTOME_SIGNALING_BY_NOTCH3	REACTOME_SIGNALING_BY_NOTCH3	49	0.725675	1.28108	0.0660502	0.234544	1760	tags=22%, list=9%, signal=20%	YBX1/RPS27A/UBC/STAT1/APH1A/UBA52/NCSTN/KAT2A/PSENEN/SNW1/HES1
SIG_CHEMOTAXIS	SIG_CHEMOTAXIS	45	0.727286	1.27934	0.0663199	0.235028	2788	tags=31%, list=15%, signal=27%	RPS4X/CFL1/CDC42/GDI2/ACTR2/PAK2/GDI1/ARHGAP1/WASL/INPPL1/ACTR3/PAK4/ARHGEF11/RACGAP1
BIOCARTA_ERK_PATHWAY	BIOCARTA_ERK_PATHWAY	27	0.78396	1.32193	0.0664207	0.235028	2970	tags=59%, list=16%, signal=50%	ITGB1/SHC1/GNAS/GRB2/MAP2K2/STAT3/MKNK2/MYC/PPP2CA/RAF1/MAPK3/DPM2/HRAS/MAPK1/MAP2K1/ELK1
REACTOME_ACTIVATED_PKN1_STIMULATES_TRANSCRIPTION_OF_AR_ANDROGEN_RECEPTOR_REGULATED_GENES_KLK2_AND_KLK3	REACTOME_ACTIVATED_PKN1_STIMULATES_TRANSCRIPTION_OF_AR_ANDROGEN_RECEPTOR_REGULATED_GENES_KLK2_AND_KLK3	65	0.711959	1.28887	0.0675497	0.238602	2153	tags=14%, list=11%, signal=12%	H2AZ1/H3-3B/PKN1/H2AX/H2BC12/H2AZ2/H2AC6/H2BC5/KDM1A
REACTOME_SPHINGOLIPID_METABOLISM	REACTOME_SPHINGOLIPID_METABOLISM	89	0.681066	1.27434	0.068	0.239504	3364	tags=34%, list=18%, signal=28%	PSAP/CERS2/CTSA/NEU1/SUMF2/GBA/DEGS1/HEXB/ALDH3A2/ESYT1/GM2A/SPHK1/GLB1/ASAH1/UGCG/SPTSSA/CSNK1G2/GLA/ARSL/PLPP2/GLTP/ORMDL3/GBA2/SMPD1/ESYT2/SMPD4/SPTLC1/SGPL1/VAPA/ORMDL2
REACTOME_HS_GAG_DEGRADATION	REACTOME_HS_GAG_DEGRADATION	22	0.798668	1.32357	0.0680437	0.239504	1521	tags=32%, list=8%, signal=29%	GPC3/AGRN/SDC4/SDC2/GLB1/GPC1/GUSB
REACTOME_ACTIVATION_OF_NMDA_RECEPTORS_AND_POSTSYNAPTIC_EVENTS	REACTOME_ACTIVATION_OF_NMDA_RECEPTORS_AND_POSTSYNAPTIC_EVENTS	94	0.677489	1.27418	0.0686406	0.240492	2801	tags=23%, list=15%, signal=20%	TUBB4B/TUBA1B/RAC1/KPNA2/TUBB2A/PRKAR1A/TUBA1C/NRAS/TUBA4A/RPS6KA3/TUBA1A/MAPK3/TUBA3C/SRC/HRAS/MAPK1/GIT1/CALM1/PRKAA1/PRKAR2A/PRKAB2/PRKAG1
REACTOME_INSULIN_RECEPTOR_RECYCLING	REACTOME_INSULIN_RECEPTOR_RECYCLING	26	0.785242	1.31812	0.0687117	0.240492	1958	tags=38%, list=10%, signal=35%	ATP6V1F/ATP6V0E1/ATP6V1G1/ATP6V0B/ATP6AP1/ATP6V1E1/TCIRG1/ATP6V0C/ATP6V1C1/ATP6V1A
PID_BETA_CATENIN_NUC_PATHWAY	PID_BETA_CATENIN_NUC_PATHWAY	78	0.701274	1.30083	0.0689207	0.240492	2601	tags=36%, list=14%, signal=31%	YWHAQ/YWHAZ/SFN/YWHAB/YWHAE/YWHAH/YWHAG/CCND1/CTNNB1/DKK1/JUN/TLE5/HDAC1/MMP9/CXCL8/CDH1/MMP2/RUVBL2/DVL3/CUL1/MYC/CCN1/CTBP1/XPO1/SMARCA4/DKK4/TBL1XR1/CDKN2A
REACTOME_SIGNALING_BY_NOTCH2	REACTOME_SIGNALING_BY_NOTCH2	33	0.753698	1.29338	0.0689223	0.240492	530	tags=18%, list=3%, signal=18%	MDK/RPS27A/UBC/APH1A/UBA52/NCSTN
REACTOME_LISTERIA_MONOCYTOGENES_ENTRY_INTO_HOST_CELLS	REACTOME_LISTERIA_MONOCYTOGENES_ENTRY_INTO_HOST_CELLS	20	0.798159	1.31529	0.0689238	0.240492	2272	tags=55%, list=12%, signal=49%	RPS27A/UBC/UBA52/CTNNB1/GRB2/CTNND1/CDH1/SH3GL1/MET/SRC/HGS
WP_KIT_RECEPTOR_SIGNALING_PATHWAY	WP_KIT_RECEPTOR_SIGNALING_PATHWAY	59	0.707634	1.26683	0.069241	0.240533	2671	tags=31%, list=14%, signal=26%	RPS6/STAT1/SHC1/GRB2/JUNB/RPS6KA3/MAP2K2/CRKL/STAT3/PTPN11/RAF1/MAPK3/SRC/HRAS/BAD/GRB7/MAPK1/MAP2K1
BIOCARTA_ERAD_PATHWAY	BIOCARTA_ERAD_PATHWAY	19	0.796823	1.32178	0.0692951	0.240533	2481	tags=58%, list=13%, signal=50%	CANX/SEC61A1/GANAB/SAE1/MAN1A1/MOGS/UBA2/CUL1/MAN2B1/UGGT1/RBX1
REACTOME_TRANSLESION_SYNTHESIS_BY_POLH	REACTOME_TRANSLESION_SYNTHESIS_BY_POLH	19	0.79673	1.32163	0.0692951	0.240533	2450	tags=58%, list=13%, signal=51%	RPS27A/PCNA/UBC/UBA52/VCP/NPLOC4/RPA2/RFC2/RPA1/RFC4/RFC1
REACTOME_BASIGIN_INTERACTIONS	REACTOME_BASIGIN_INTERACTIONS	25	0.788364	1.31646	0.0696822	0.240839	2690	tags=48%, list=14%, signal=41%	BSG/ATP1B1/ITGB1/PPIA/ATP1B3/SLC3A2/ITGA6/SLC16A1/CAV1/ITGA3/SLC16A3/MMP1
PID_CDC42_PATHWAY	PID_CDC42_PATHWAY	70	0.707183	1.29239	0.0697368	0.240839	3247	tags=46%, list=17%, signal=38%	CFL1/RAC1/ARHGDIA/ARPC3/CDC42/ACTR2/ARPC1B/CTNNB1/SEPTIN2/JUN/CTNNA1/ARPC2/ARPC4/CDH1/ARPC5/PAK2/WASL/RAF1/MAPK3/ENAH/SRC/HRAS/ACTR3/YES1/MAPK1/VAV2/PAK4/ATF2/MAPK14/EPS8/LIMK2/IQGAP1
WP_APOPTOSIS	WP_APOPTOSIS	84	0.692121	1.29148	0.0700132	0.240839	3268	tags=33%, list=17%, signal=28%	IGF2/MCL1/BCL2L1/JUN/TNFSF10/TNFRSF21/BAX/BIRC3/NFKBIA/BIRC5/IRF3/MYC/BAK1/NFKBIE/CYCS/BNIP3L/TNFRSF1A/BAD/RELA/BIRC2/CASP3/CDKN2A/IRF1/TRAF2/TNFRSF10B/TP53/IRF7/IRF2
REACTOME_PEPTIDE_HORMONE_METABOLISM	REACTOME_PEPTIDE_HORMONE_METABOLISM	90	0.685662	1.28176	0.0701754	0.240839	696	tags=9%, list=4%, signal=9%	AGT/CTSD/CES1/CTSZ/INHBE/CTNNB1/ATP6AP2/ANPEP
REACTOME_INTERLEUKIN_10_SIGNALING	REACTOME_INTERLEUKIN_10_SIGNALING	45	0.723881	1.27335	0.0702211	0.240839	2319	tags=29%, list=12%, signal=25%	TIMP1/CCL20/CXCL10/ICAM1/CXCL1/CXCL8/JAK1/CCL19/STAT3/CSF1/TNFRSF1A/CCL5/IL10RB
BIOCARTA_CYTOKINE_PATHWAY	BIOCARTA_CYTOKINE_PATHWAY	19	0.793661	1.31654	0.0704898	0.240839	1254	tags=11%, list=7%, signal=10%	CXCL8/TXLNA
PID_ARF_3PATHWAY	PID_ARF_3PATHWAY	19	0.795533	1.31964	0.0704898	0.240839	2326	tags=63%, list=12%, signal=56%	ARF1/KDELR1/RAC1/COPA/AP2M1/CLTA/USO1/CLTB/ARFGAP1/GBF1/PIP5K1A/AP2A1
KEGG_PROTEIN_EXPORT	KEGG_PROTEIN_EXPORT	23	0.794907	1.31971	0.0705596	0.240839	2855	tags=70%, list=15%, signal=59%	HSPA5/SEC61A1/SRP9/SRP14/SEC61B/SRPRA/SEC61G/SRP72/OXA1L/SRPRB/SEC11A/SRP68/SPCS2/SRP54/SEC63/SPCS1
REACTOME_SYNTHESIS_OF_ACTIVE_UBIQUITIN_ROLES_OF_E1_AND_E2_ENZYMES	REACTOME_SYNTHESIS_OF_ACTIVE_UBIQUITIN_ROLES_OF_E1_AND_E2_ENZYMES	30	0.766115	1.30391	0.0707196	0.240839	3164	tags=70%, list=17%, signal=59%	RPS27A/UBC/UBA52/UBE2C/UBA1/UBE2Z/UBE2T/CDC34/USP5/UBE2E1/UBE2E3/UBE2L3/UBE2R2/UBE2D2/UBE2K/UBE2S/UBE2H/UBE2Q2/UBE2A/USP7/USP9X
REACTOME_ERCC6_CSB_AND_EHMT2_G9A_POSITIVELY_REGULATE_RRNA_EXPRESSION	REACTOME_ERCC6_CSB_AND_EHMT2_G9A_POSITIVELY_REGULATE_RRNA_EXPRESSION	74	0.705352	1.29632	0.0707733	0.240839	2105	tags=19%, list=11%, signal=17%	H2AZ1/H3-3B/H2AX/CBX3/HDAC1/H2BC12/CHD4/H2AZ2/H2AC6/RBBP4/MTA2/RBBP7/H2BC5/EHMT2
REACTOME_SIGNALING_BY_ERBB2_IN_CANCER	REACTOME_SIGNALING_BY_ERBB2_IN_CANCER	26	0.780076	1.30944	0.0711656	0.240839	2194	tags=31%, list=11%, signal=27%	HSP90AA1/SHC1/ERBB3/GRB2/CDC37/NRAS/PTPN12/HRAS
PID_LIS1_PATHWAY	PID_LIS1_PATHWAY	28	0.776164	1.31344	0.0713407	0.240839	3247	tags=57%, list=17%, signal=48%	RHOA/RAC1/YWHAE/CDC42/NUDC/PAFAH1B3/DYNC1H1/PPP2R5D/CSNK2A1/DYNLT1/ABL1/PAFAH1B2/PLA2G7/LRPAP1/RELN/IQGAP1
WP_INTRACELLULAR_TRAFFICKING_PROTEINS_INVOLVED_IN_CMT_NEUROPATHY	WP_INTRACELLULAR_TRAFFICKING_PROTEINS_INVOLVED_IN_CMT_NEUROPATHY	27	0.774883	1.30662	0.0713407	0.240839	2283	tags=37%, list=12%, signal=33%	HSPB1/RAB7A/NDRG1/LITAF/MFN2/RAB11A/RAB11B/MPZ/RAB25/RABAC1
REACTOME_PI_3K_CASCADE_FGFR4	REACTOME_PI_3K_CASCADE_FGFR4	20	0.795872	1.31152	0.0713422	0.240839	2448	tags=25%, list=13%, signal=22%	FGFR4/GRB2/FGF19/PTPN11/KLB
REACTOME_TRAFFICKING_AND_PROCESSING_OF_ENDOSOMAL_TLR	REACTOME_TRAFFICKING_AND_PROCESSING_OF_ENDOSOMAL_TLR	13	0.82762	1.33112	0.0713436	0.240839	1317	tags=46%, list=7%, signal=43%	HSP90B1/CTSB/CTSL/CTSS/LGMN/CNPY3
REACTOME_CD28_DEPENDENT_VAV1_PATHWAY	REACTOME_CD28_DEPENDENT_VAV1_PATHWAY	12	0.836201	1.33602	0.0715137	0.240839	1540	tags=33%, list=8%, signal=31%	RAC1/CDC42/GRB2/PAK2
REACTOME_MTOR_SIGNALLING	REACTOME_MTOR_SIGNALLING	40	0.733705	1.28166	0.071708	0.240839	3106	tags=40%, list=16%, signal=34%	RPS6/YWHAB/EIF4EBP1/EIF4G1/EIF4B/RRAGA/LAMTOR1/LAMTOR5/RHEB/CAB39/PRKAA1/PRKAB2/PRKAG1/RRAGD/MLST8/AKT1S1
WP_ENDOPLASMIC_RETICULUM_STRESS_RESPONSE_IN_CORONAVIRUS_INFECTION	WP_ENDOPLASMIC_RETICULUM_STRESS_RESPONSE_IN_CORONAVIRUS_INFECTION	47	0.718121	1.26443	0.071708	0.240839	2277	tags=30%, list=12%, signal=26%	HSPA5/ATF4/PPP1CA/DDIT3/PPP1R14B/EIF2AK1/PPP1R3C/PPP1CB/PPP1R11/PPP1R15A/PPP1CC/PPP1R15B/PPP1R9B/PPP1R8
WP_GASTRIN_SIGNALING_PATHWAY	WP_GASTRIN_SIGNALING_PATHWAY	114	0.664956	1.27221	0.0717185	0.240839	2970	tags=43%, list=16%, signal=37%	RPS6/RHOA/SERPINE1/CLDN1/ANXA2/RAC1/ITGB1/SHC1/CDC42/EIF4EBP1/CDKN1A/CCND1/CTNNB1/BCL2L1/GRB2/JUN/MMP7/TFF2/CXCL8/CDH1/BIRC3/NFKBIA/VEGFA/BIRC5/STAT3/MYC/PTPN11/RAF1/MAPK3/CD44/CHGA/PRKCD/SRC/HRAS/BAD/JAG1/CDKN1B/YES1/RELA/BIRC2/MAPK1/CASP3/SP1/CDKN2A/MAP2K1/ATF2/MAPK14/GAST/ELK1
REACTOME_SIGNALING_BY_MET	REACTOME_SIGNALING_BY_MET	79	0.695844	1.29048	0.0718016	0.240839	2697	tags=43%, list=14%, signal=37%	FN1/COL3A1/COL1A1/RPS27A/UBC/RAC1/ITGB1/COL1A2/SHC1/UBA52/LAMC1/GRB2/SPINT1/LAMB1/NRAS/SPINT2/ARF6/CRKL/STAT3/SH3GL1/PTPN11/COL5A2/MET/SRC/LAMA5/HRAS/PTPN1/HGS/TNS3/ITGA3/COL5A1/RAPGEF1/RAP1A/LAMB2
PID_P53_REGULATION_PATHWAY	PID_P53_REGULATION_PATHWAY	59	0.705556	1.26311	0.0719041	0.240839	3118	tags=44%, list=16%, signal=37%	RPL11/RPL5/RPL23/TRIM28/CSE1L/PTPA/CCNG1/DAXX/PPP2CA/CSNK1D/CSNK1G2/PRKCD/SMYD2/SKP2/CCNA2/COP1/CSNK1E/PRMT5/ABL1/HUWE1/CDK2/CDKN2A/YY1/MAPK14/USP7/TP53
REACTOME_RESOLUTION_OF_SISTER_CHROMATID_COHESION	REACTOME_RESOLUTION_OF_SISTER_CHROMATID_COHESION	126	0.668722	1.29611	0.0722071	0.24145	3799	tags=44%, list=20%, signal=35%	RPS27/TUBB4B/TUBA1B/NUDC/MAPRE1/DYNLL1/RAD21/RANGAP1/CDC20/TUBB2A/RCC2/PPP2R1A/CCNB1/TUBA1C/TUBA4A/ZWINT/PPP1CC/BIRC5/SEC13/DYNC1H1/TUBA1A/SMC3/PPP2CA/PPP2R5D/PPP2R5A/CKAP5/TUBA3C/DYNLL2/CDK1/DYNC1I2/CDCA8/XPO1/CCNB2/KIF2C/CENPM/AURKB/SMC1A/DSN1/NUP85/BUB3/SKA2/STAG2/PPP2CB/CDCA5/PLK1/PMF1/CENPU/TUBB6/PDS5A/NUP43/NUP98/WAPL/SPC24/NSL1/CENPF
REACTOME_PLATELET_AGGREGATION_PLUG_FORMATION_	REACTOME_PLATELET_AGGREGATION_PLUG_FORMATION_	39	-0.909886	-1.59568	0.0723404	0.241494	48	tags=13%, list=0%, signal=13%	VWF/F2/FGG/FGB/FGA
BIOCARTA_EICOSANOID_PATHWAY	BIOCARTA_EICOSANOID_PATHWAY	22	-0.918991	-1.4809	0.0726257	0.242043	388	tags=14%, list=2%, signal=13%	CYP2J2/EPHX2/EPHX1
BIOCARTA_HSP27_PATHWAY	BIOCARTA_HSP27_PATHWAY	14	0.816966	1.32061	0.0728793	0.242161	2985	tags=36%, list=16%, signal=30%	HSPB1/MAPKAPK2/DAXX/CASP3/MAPKAPK3
REACTOME_DISEASES_OF_GLYCOSYLATION	REACTOME_DISEASES_OF_GLYCOSYLATION	142	0.653878	1.28193	0.0729023	0.242161	2974	tags=25%, list=16%, signal=22%	GPC3/BGN/CTSA/NEU1/AGRN/SPON2/MUC13/SDC4/MOGS/HEXB/DPM1/SDC2/DAG1/B4GALT1/GLB1/LUM/ALG3/GPC1/B3GAT3/GALE/B4GAT1/EXT1/DPM2/THBS1/GFPT1/POMGNT1/MUC1/EXT2/ALG2/SDC3/MAN1B1/MUCL1/FMOD/C1GALT1C1/DPAGT1/ALG8
PID_IL12_2PATHWAY	PID_IL12_2PATHWAY	62	0.704977	1.26543	0.0731383	0.242543	265	tags=8%, list=1%, signal=8%	HLA-DRA/HLA-A/B2M/RAB7A/STAT1
WP_RAC1PAK1P38MMP2_PATHWAY	WP_RAC1PAK1P38MMP2_PATHWAY	68	0.704418	1.2821	0.0738786	0.244456	4425	tags=57%, list=23%, signal=44%	FN1/RAC1/ITGB1/EIF4EBP1/CTNNB1/GRB2/STMN1/BAX/NRAS/TNIP1/MMP2/NFKBIA/BIRC5/STAT3/MYC/YAP1/PTPN11/MAPK3/SRC/HRAS/BAD/GRB7/RELA/MAPK1/TNIP2/MAPK14/MSH2/TP53/PXN/PAK1/GRB14/CASP7/MAPK13/NCK1/PTK2/NFKB1/AKT1/CRK/STAT5B
REACTOME_INTEGRIN_SIGNALING	REACTOME_INTEGRIN_SIGNALING	27	-0.931429	-1.54626	0.0740741	0.244456	19	tags=15%, list=0%, signal=15%	VWF/FGG/FGB/FGA
PID_RHOA_PATHWAY	PID_RHOA_PATHWAY	45	0.720072	1.26665	0.0741222	0.244456	2834	tags=36%, list=15%, signal=30%	RHOA/CFL1/ITGB1/MSN/CDC42/EZR/PKN1/JUN/TLN1/CCN1/RDX/PIP5K1A/CDKN1B/DIAPH1/SRF/ATF2
REACTOME_KETONE_BODY_METABOLISM	REACTOME_KETONE_BODY_METABOLISM	10	-0.958353	-1.44394	0.0743243	0.244456	509	tags=40%, list=3%, signal=39%	HMGCL/BDH1/ACAT1/HMGCS2
REACTOME_REMOVAL_OF_AMINOTERMINAL_PROPEPTIDES_FROM_GAMMA_CARBOXYLATED_PROTEINS	REACTOME_REMOVAL_OF_AMINOTERMINAL_PROPEPTIDES_FROM_GAMMA_CARBOXYLATED_PROTEINS	10	-0.96293	-1.45084	0.0743243	0.244456	439	tags=70%, list=2%, signal=68%	GAS6/PROZ/F7/F10/PROC/F9/F2
PID_TGFBR_PATHWAY	PID_TGFBR_PATHWAY	54	0.713983	1.26805	0.0744681	0.244528	3025	tags=46%, list=16%, signal=39%	RHOA/FKBP1A/SHC1/YWHAE/PPP1CA/CTNNB1/BAMBI/CCN2/GRB2/STRAP/TGFB1/DYNLRB1/SPTBN1/PPP1R15A/EIF2A/DAXX/PPP2CA/YAP1/DAB2/CAV1/TGFBR2/TAB2/WWP1/SMAD3/PPP2CB
REACTOME_METABOLISM_OF_ANGIOTENSINOGEN_TO_ANGIOTENSINS	REACTOME_METABOLISM_OF_ANGIOTENSINOGEN_TO_ANGIOTENSINS	18	0.800118	1.31663	0.0746988	0.244685	696	tags=33%, list=4%, signal=32%	AGT/CTSD/CES1/CTSZ/ATP6AP2/ANPEP
WP_HEREDITARY_LEIOMYOMATOSIS_AND_RENAL_CELL_CARCINOMA_PATHWAY	WP_HEREDITARY_LEIOMYOMATOSIS_AND_RENAL_CELL_CARCINOMA_PATHWAY	20	0.791501	1.30432	0.0749698	0.244685	3318	tags=65%, list=17%, signal=54%	RPS6/LDHA/HIF1A/VEGFA/NFE2L2/KEAP1/PRKAA1/EGLN1/PRKAG1/SLC2A1/PDHA1/TP53/PDHB
WP_TNF_ALPHA_SIGNALING_PATHWAY	WP_TNF_ALPHA_SIGNALING_PATHWAY	92	0.672876	1.26106	0.0754717	0.244685	2961	tags=35%, list=15%, signal=30%	GLUL/TXN/HSP90AA1/RAC1/PSMD2/BCL2L1/GRB2/JUN/CYBA/CDC37/BAX/NRAS/BIRC3/NFKBIA/CUL1/PPP2CA/NFKB2/CSNK2A1/NFKBIE/RAF1/MAPK3/TNFRSF1A/HRAS/BAD/BIRC2/TAB2/MAPK1/CASP3/TRAF2/TNFAIP3/FBXW11/SKP1
REACTOME_CHONDROITIN_SULFATE_DERMATAN_SULFATE_METABOLISM	REACTOME_CHONDROITIN_SULFATE_DERMATAN_SULFATE_METABOLISM	50	0.715646	1.26536	0.0754967	0.244685	2108	tags=22%, list=11%, signal=20%	GPC3/BGN/AGRN/SDC4/CHPF/HEXB/SDC2/GPC1/B3GAT3/CHPF2/CHST13
REACTOME_ASPARAGINE_N_LINKED_GLYCOSYLATION	REACTOME_ASPARAGINE_N_LINKED_GLYCOSYLATION	305	0.598616	1.26155	0.0755008	0.244685	2186	tags=32%, list=11%, signal=29%	CALR/CANX/RPN2/ARF1/DDOST/RPS27A/PDIA3/TUBB4B/KDELR1/DAD1/TMED9/GANAB/ARF4/UBC/RPN1/TMED2/TUBA1B/CTSZ/COPA/UBA52/CTSA/CAPZB/RAB1A/COPG1/VCP/LMAN2/PRKCSH/NEU1/RAB1B/COPE/RNF5/KDELR2/DYNLL1/CD59/OS9/COPZ1/ARF5/ARCN1/TUBB2A/CAPZA1/TMED10/COPB1/MLEC/MAN1A1/RAD23B/MGAT4B/STT3A/ARF3/SPTBN1/TFG/LMAN1/MOGS/FUCA1/DCTN2/TMEM115/TUBA1C/DPM1/B4GALT5/ST6GAL1/TUBA4A/TRAPPC1/YKT6/MAGT1/UBXN1/B4GALT1/COPB2/MCFD2…
WP_ARYL_HYDROCARBON_RECEPTOR_NETPATH	WP_ARYL_HYDROCARBON_RECEPTOR_NETPATH	46	0.716915	1.2614	0.0755208	0.244685	2938	tags=52%, list=15%, signal=44%	HSP90AA1/NQO1/CDKN1A/CDC37/NRAS/VEGFA/AIP/E2F1/MYC/CYP1B1/RAF1/NFE2L2/SRC/HRAS/CDKN1B/AHR/RELA/CDK2/MAPK1/FGF21/MAP2K1/CYP1A1/ARNT/NCOR2
KEGG_TYROSINE_METABOLISM	KEGG_TYROSINE_METABOLISM	42	-0.902782	-1.60528	0.0756303	0.244685	282	tags=31%, list=1%, signal=31%	FAH/MAOB/ADH6/AOX1/GOT2/GOT1/HGD/ADH1A/ADH1B/ADH4/TAT/ADH1C/HPD
PID_UPA_UPAR_PATHWAY	PID_UPA_UPAR_PATHWAY	42	-0.89506	-1.59155	0.0756303	0.244685	104	tags=14%, list=1%, signal=14%	GPLD1/PLG/VTN/FGG/FGB/FGA
REACTOME_REGULATION_OF_INSULIN_LIKE_GROWTH_FACTOR_IGF_TRANSPORT_AND_UPTAKE_BY_INSULIN_LIKE_GROWTH_FACTOR_BINDING_PROTEINS_IGFBPS_	REACTOME_REGULATION_OF_INSULIN_LIKE_GROWTH_FACTOR_IGF_TRANSPORT_AND_UPTAKE_BY_INSULIN_LIKE_GROWTH_FACTOR_BINDING_PROTEINS_IGFBPS_	124	-0.872233	-1.53588	0.0757576	0.244685	164	tags=16%, list=1%, signal=16%	PROC/SPP2/IGFBP2/SERPIND1/PLG/APOA5/IGFBP1/IGFBP4/TF/F2/SERPINA1/KNG1/C3/FGG/APOE/SERPINC1/FGA/APOA1/APOA2/ALB
WP_SIMPLIFIED_INTERACTION_MAP_BETWEEN_LOXL4_AND_OXIDATIVE_STRESS_PATHWAY	WP_SIMPLIFIED_INTERACTION_MAP_BETWEEN_LOXL4_AND_OXIDATIVE_STRESS_PATHWAY	18	0.798946	1.3147	0.0759036	0.244685	2149	tags=44%, list=11%, signal=39%	FN1/NQO1/ANXA5/TGFB1/CDC37/LOXL4/DDR1/NFE2L2
BIOCARTA_RACCYCD_PATHWAY	BIOCARTA_RACCYCD_PATHWAY	26	0.775274	1.30138	0.0760736	0.244685	2512	tags=58%, list=13%, signal=50%	RHOA/RAC1/CDKN1A/CCND1/CDK4/TFDP1/NFKBIA/E2F1/RAF1/MAPK3/HRAS/CDKN1B/RELA/CDK2/MAPK1
PID_IL3_PATHWAY	PID_IL3_PATHWAY	26	0.77456	1.30018	0.0760736	0.244685	733	tags=27%, list=4%, signal=26%	SRP9/YWHAZ/SHC1/YWHAG/BCL2L1/GRB2/HDAC1
WP_RETINOBLASTOMA_GENE_IN_CANCER	WP_RETINOBLASTOMA_GENE_IN_CANCER	87	0.681967	1.27367	0.0761015	0.244685	4558	tags=69%, list=24%, signal=53%	PCNA/H2AZ1/MCM3/CDKN1A/CCND1/MCM7/HMGB2/STMN1/HDAC1/CDK4/CDC25B/TOP2A/CCNB1/TYMS/MCM6/TFDP1/RPA2/RRM1/MCM4/E2F1/SMC3/RBBP4/MYC/RBBP7/RRM2/RAF1/HMGB1/RPA1/CDK1/PRKDC/RFC4/SKP2/CCNA2/CDKN1B/ABL1/CCNB2/CDK2/HLTF/SMC1A/DNMT1/CDT1/TP53/KIF4A/ANLN/CCNE1/PRIM1/DCK/RABIF/FAF1/RFC5/MDM2/SMARCA2/MAPK13/CCDC6/RPA3/CDC45/MSH6/E2F3/FANCG/SAP30
BIOCARTA_MAL_PATHWAY	BIOCARTA_MAL_PATHWAY	19	0.78945	1.30955	0.0764636	0.245456	2708	tags=58%, list=14%, signal=50%	RHOA/RAC1/CDC42/MAP2K2/RAF1/MAPK3/HRAS/MAPK1/MAP2K1/DIAPH1/SRF
WP_DOPAMINERGIC_NEUROGENESIS	WP_DOPAMINERGIC_NEUROGENESIS	30	0.76187	1.29669	0.0769231	0.246537	1792	tags=13%, list=9%, signal=12%	ALDH1A1/TGFB1/STAT3/FOXA2
REACTOME_SIGNAL_TRANSDUCTION_BY_L1	REACTOME_SIGNAL_TRANSDUCTION_BY_L1	21	0.787809	1.30422	0.0772947	0.247109	2671	tags=57%, list=14%, signal=49%	RAC1/ITGB1/ITGA5/ITGAV/MAP2K2/CSNK2A1/NRP1/MAPK3/CSNK2B/MAPK1/VAV2/MAP2K1
REACTOME_HATS_ACETYLATE_HISTONES	REACTOME_HATS_ACETYLATE_HISTONES	140	0.652562	1.27765	0.0773481	0.247109	1946	tags=13%, list=10%, signal=12%	ACTB/MORF4L2/H2BC12/USP22/MORF4L1/H2AC6/KAT2A/TAF9/RUVBL2/MCRS1/RBBP7/ATXN7L3/H2BC5/VPS72/WDR5/ACTL6A/MEAF6/TADA3
REACTOME_HEPARAN_SULFATE_HEPARIN_HS_GAG_METABOLISM	REACTOME_HEPARAN_SULFATE_HEPARIN_HS_GAG_METABOLISM	55	0.709152	1.26446	0.0779392	0.248207	1630	tags=18%, list=9%, signal=17%	GPC3/BGN/AGRN/SDC4/SDC2/GLB1/GPC1/B3GAT3/GUSB/SLC35D2
ST_FAS_SIGNALING_PATHWAY	ST_FAS_SIGNALING_PATHWAY	66	0.70451	1.2776	0.0779392	0.248207	3152	tags=45%, list=16%, signal=38%	HSPB1/PFN1/EZR/TUFM/PARP1/TPX2/CD46/CXCL8/BAX/NFKBIA/DAXX/PFN2/NFKB2/BAK1/NFKBIE/NFKBIL1/DEDD/MET/CD7/RALBP1/CDK2AP1/MAPK1/CASP3/ALG2/TRAF2/SMPD1/BFAR/TP53/CAD/AGFG1
WP_ANDROGEN_RECEPTOR_SIGNALING_PATHWAY	WP_ANDROGEN_RECEPTOR_SIGNALING_PATHWAY	90	0.675277	1.26235	0.0782726	0.248674	791	tags=20%, list=4%, signal=19%	PRDX1/CALR/RHOA/RACK1/RAC1/FLNA/CDC42/RAN/CDKN1A/DSTN/CCND1/CTNNB1/PARK7/JUN/NCOA4/TLE5/HDAC1/SUMO1
PID_ERBB2_ERBB3_PATHWAY	PID_ERBB2_ERBB3_PATHWAY	44	0.71665	1.25917	0.0784314	0.248674	2671	tags=39%, list=14%, signal=33%	RAC1/SHC1/CDC42/ERBB3/GRB2/JUN/NRAS/MAP2K2/STAT3/PTPN11/RAF1/MAPK3/SRC/HRAS/BAD/MAPK1/MAP2K1
PID_ENDOTHELIN_PATHWAY	PID_ENDOTHELIN_PATHWAY	63	0.699354	1.25811	0.0784574	0.248674	3144	tags=30%, list=16%, signal=25%	RHOA/COL3A1/RAC1/COL1A2/CDC42/JUN/GNAI2/MAP2K2/RAF1/MAPK3/PRKCD/SRC/HRAS/MAPK1/GNA12/MAP2K1/MMP1/MAPK14/GNAI1
REACTOME_INTERLEUKIN_3_INTERLEUKIN_5_AND_GM_CSF_SIGNALING	REACTOME_INTERLEUKIN_3_INTERLEUKIN_5_AND_GM_CSF_SIGNALING	48	0.712344	1.25577	0.078637	0.248849	2614	tags=27%, list=14%, signal=23%	RPS27A/UBC/YWHAZ/SHC1/UBA52/GRB2/JAK1/IL2RG/CRKL/INPPL1/PTPN11/YES1/RAPGEF1
KEGG_FC_GAMMA_R_MEDIATED_PHAGOCYTOSIS	KEGG_FC_GAMMA_R_MEDIATED_PHAGOCYTOSIS	95	0.669075	1.26056	0.0790885	0.249644	2756	tags=31%, list=14%, signal=26%	CFL1/MARCKSL1/RAC1/ARPC3/MARCKS/CDC42/ARPC1B/ARPC1A/VASP/ARPC2/FCGR3A/ARPC4/ARF6/SPHK1/ARPC5/WASF2/CRKL/WASL/RAF1/MAPK3/PRKCD/PIP4K2B/PIP5K1A/PLPP2/RAC2/MAPK1/VAV2/MAP2K1/ARPC5L
REACTOME_INHIBITION_OF_DNA_RECOMBINATION_AT_TELOMERE	REACTOME_INHIBITION_OF_DNA_RECOMBINATION_AT_TELOMERE	68	0.701364	1.27654	0.0791557	0.249644	3755	tags=32%, list=20%, signal=26%	H2AZ1/H3-3B/H2AX/H2BC12/POLR2L/POLR2G/H2AZ2/H2AC6/POLR2K/DAXX/H2BC5/POLR2A/POLR2H/POLR2B/POLR2E/POLR2I/TINF2/TERF2IP/POLR2C/H3-3A/POLR2D/H2BC21
PID_GLYPICAN_1PATHWAY	PID_GLYPICAN_1PATHWAY	27	-0.912401	-1.51467	0.0793651	0.249644	41	tags=7%, list=0%, signal=7%	PLA2G2A/SERPINC1
REACTOME_SIGNALING_BY_FGFR1	REACTOME_SIGNALING_BY_FGFR1	50	0.712637	1.26004	0.0794702	0.249644	3025	tags=30%, list=16%, signal=25%	RPS27A/UBC/SHC1/UBA52/GRB2/PPP2R1A/NRAS/PPP2CA/PTPN11/MAPK3/SRC/HRAS/MAPK1/FGFRL1/PPP2CB
REACTOME_CHROMATIN_MODIFYING_ENZYMES	REACTOME_CHROMATIN_MODIFYING_ENZYMES	272	0.606549	1.2568	0.0796325	0.249644	4384	tags=33%, list=23%, signal=26%	ACTB/RPS2/H2AZ1/MORF4L2/CCND1/H2AX/HDAC1/CDK4/SMARCB1/H2BC12/CHD4/USP22/MORF4L1/COPRS/H2AZ2/H2AC6/KAT2A/PRMT1/TAF9/RUVBL2/MCRS1/RBBP4/NFKB2/MTA2/SMARCD2/RBBP7/SMARCC1/ATXN7L3/H2BC5/VPS72/WDR5/ACTL6A/MEAF6/TADA3/SMARCD1/BRMS1/EHMT2/KDM1A/SMYD2/ELP1/KDM5C/HCFC1/SMARCA4/RELA/PRMT5/TBL1XR1/OGT/DPY30/KDM2A/WDR77/ARID1A/ATF2/MSL1/NCOR2/MRGBP/KDM3B/KDM4A/CARM1/SUZ12/TAF12/YEATS4/BRPF3/SUPT7L/GATAD2A/SMA…
PID_MET_PATHWAY	PID_MET_PATHWAY	79	0.689984	1.27962	0.0796345	0.249644	3146	tags=47%, list=16%, signal=39%	RHOA/RAC1/SHC1/CDC42/EIF4EBP1/CTNNB1/GRB2/JUN/KPNB1/CTNNA1/NCK2/ARF6/CDH1/MAP2K2/CRKL/PAK2/WASL/INPPL1/PTPN11/RAF1/MAPK3/MET/SRC/HRAS/PTPN1/HGS/BAD/MAPK1/PAK4/RAPGEF1/RAP1A/MAP2K1/RAB5A/RANBP9/MLST8/AKT1S1/PXN
REACTOME_TRANSCRIPTIONAL_REGULATION_OF_GRANULOPOIESIS	REACTOME_TRANSCRIPTIONAL_REGULATION_OF_GRANULOPOIESIS	88	0.677738	1.26683	0.08	0.250245	1881	tags=17%, list=10%, signal=15%	H2AZ1/CEBPA/H3-3B/CDKN1A/H2AX/DEK/CDK4/H2BC12/H2AZ2/H2AC6/TFDP1/STAT3/E2F1/MYC/H2BC5
PID_HNF3A_PATHWAY	PID_HNF3A_PATHWAY	44	-0.89438	-1.59619	0.0801688	0.250245	410	tags=18%, list=2%, signal=18%	ATP5PF/CEBPB/APOB/COL18A1/C4BPB/SOD1/SERPINA1/VTN
PID_INTEGRIN_A4B1_PATHWAY	PID_INTEGRIN_A4B1_PATHWAY	33	0.745946	1.28008	0.0802005	0.250245	987	tags=27%, list=5%, signal=26%	SPP1/FN1/MDK/RAC1/YWHAZ/ITGB1/PRKAR1A/IGSF8/TLN1
KEGG_MTOR_SIGNALING_PATHWAY	KEGG_MTOR_SIGNALING_PATHWAY	52	0.711184	1.25801	0.081117	0.252428	2664	tags=25%, list=14%, signal=22%	RPS6/EIF4EBP1/VEGFB/EIF4B/HIF1A/DDIT4/VEGFA/RPS6KA3/RHEB/MAPK3/CAB39/MAPK1/PRKAA1
PID_TCPTP_PATHWAY	PID_TCPTP_PATHWAY	42	0.718663	1.25716	0.0811518	0.252428	2686	tags=38%, list=14%, signal=33%	STAT1/ITGB1/SHC1/KPNA2/GRB2/KPNB1/LMAN1/JAK1/VEGFA/STAT3/CSF1/MET/SRC/PTPN1/STAT6/PDGFRB
WP_MELATONIN_METABOLISM_AND_EFFECTS	WP_MELATONIN_METABOLISM_AND_EFFECTS	36	-0.897346	-1.55126	0.081448	0.252582	284	tags=8%, list=1%, signal=8%	CYP1A2/CYP2D6/APOE
REACTOME_ALPHA_PROTEIN_KINASE_1_SIGNALING_PATHWAY	REACTOME_ALPHA_PROTEIN_KINASE_1_SIGNALING_PATHWAY	11	0.832132	1.3178	0.081464	0.252582	352	tags=27%, list=2%, signal=27%	RPS27A/UBC/UBA52
ST_INTEGRIN_SIGNALING_PATHWAY	ST_INTEGRIN_SIGNALING_PATHWAY	82	0.685312	1.275	0.0815789	0.252582	2614	tags=30%, list=14%, signal=26%	P4HB/SHC1/CDC42/ZYX/ACTR2/GRB2/ITGA5/VASP/CSE1L/TLN1/ACTN1/PAK2/ITGA6/RAF1/RALA/SRC/ACTR3/GRB7/CAV1/ABL1/ITGA3/MAPK1/PAK4/CDKN2A/RAPGEF1
WP_IL7_SIGNALING_PATHWAY	WP_IL7_SIGNALING_PATHWAY	25	0.772458	1.2899	0.0819071	0.253142	2671	tags=52%, list=14%, signal=45%	STAT1/CCND1/BCL2L1/JAK1/IL2RG/MAP2K2/STAT3/MYC/MAPK3/BAD/CDKN1B/MAPK1/MAP2K1
REACTOME_TGF_BETA_RECEPTOR_SIGNALING_ACTIVATES_SMADS	REACTOME_TGF_BETA_RECEPTOR_SIGNALING_ACTIVATES_SMADS	32	0.74864	1.28146	0.0820896	0.253142	2905	tags=53%, list=15%, signal=45%	RPS27A/UBC/FKBP1A/UBA52/PPP1CA/BAMBI/STRAP/UBE2M/TGFB1/PPP1CB/PPP1R15A/PPP1CC/PMEPA1/XPO1/TGFBR2/STUB1/SMAD3
REACTOME_NUCLEAR_ENVELOPE_NE_REASSEMBLY	REACTOME_NUCLEAR_ENVELOPE_NE_REASSEMBLY	76	0.691863	1.27861	0.0821382	0.253142	4014	tags=55%, list=21%, signal=44%	TUBB4B/CHMP4B/TUBA1B/LMNA/RAN/BANF1/RANGAP1/KPNB1/TUBB2A/SUMO1/LBR/PPP2R1A/CCNB1/TUBA1C/TUBA4A/LMNB1/SEC13/TUBA1A/PPP2CA/EMD/NUP62/TMPO/CHMP2B/TUBA3C/RCC1/CDK1/CCNB2/IST1/NUP85/CHMP6/UBE2I/CHMP4C/NDC1/TUBB6/NUP43/NUP98/TNPO1/NUP205/CHMP3/LEMD2/NUP188/NUP133
