# Supplementary material for: Identification and validation of a novel pyroptosis-related lncRNAs signature associated with prognosis and immune regulation of hepatocellular carcinoma
Source: Sci Rep. 2022 May 25;12:8886. doi: 10.1038/s41598-022-13046-y (PMC9133103; doi:10.1038/s41598-022-13046-y)
Supplement: Supplementary file 8 — Supplementary Information 8. [file 41598_2022_13046_MOESM8_ESM.xlsx]

## Sheet: estimation_matrix
cell_type	TCGA-DD-AAVX	TCGA-DD-AAVW	TCGA-DD-AAC9	TCGA-CC-5259	TCGA-DD-A1EC	TCGA-DD-AAD3	TCGA-BD-A3ER	TCGA-RC-A7SF	TCGA-G3-A3CH	TCGA-DD-AAVS	TCGA-DD-AAE7	TCGA-DD-A3A2	TCGA-DD-AAVR	TCGA-KR-A7K0	TCGA-CC-A9FS	TCGA-UB-A7MB	TCGA-ED-A627	TCGA-G3-A7M7	TCGA-G3-AAUZ	TCGA-DD-AACI	TCGA-WX-AA46	TCGA-G3-A5SM	TCGA-MI-A75E	TCGA-DD-A11D	TCGA-DD-A1ED	TCGA-EP-A12J	TCGA-G3-AAV2	TCGA-2Y-A9H8	TCGA-DD-AAVQ	TCGA-DD-A39V	TCGA-NI-A4U2	TCGA-DD-AAD0	TCGA-DD-A3A6	TCGA-HP-A5N0	TCGA-T1-A6J8	TCGA-XR-A8TC	TCGA-DD-AACT	TCGA-LG-A9QD	TCGA-FV-A2QQ	TCGA-DD-AAE2	TCGA-DD-AADF	TCGA-DD-AACW	TCGA-FV-A3I0	TCGA-ES-A2HT	TCGA-DD-AAW0	TCGA-G3-A3CI	TCGA-DD-A1EB	TCGA-5C-A9VH	TCGA-FV-A23B
B cell naive_CIBERSORT	0.053689	0	0.0353592	0	0.0129047	0.0535886	0.0123428	0.0565755	0.0580732	0.00272878	0.0208774	0.0312372	0.0351026	0.0353125	0.00322713	0.0141844	0.0175884	0.0325338	0.024987	0	0.0247338	0.00750157	0.0304258	0.0180307	0.0367684	0.0894276	0.00970596	0	0.0797903	0	0.0430308	0.0244581	0.00203615	0.0170492	0	0.0258425	0.0280153	0.0310843	0.0373897	0.0509579	0.0250238	0.0459485	0.0589525	0.0229015	0.0384269	0.0503234	0.00406059	0.0467254	0.0297422
B cell memory_CIBERSORT	0	0	0	0	0	0	0	0	0	0	0	0	0	0	0	0	0	0	0	0	0	0	0	0	0	0	0	0	0	0.0428796	0	0	0	0	0	0	0	0.00768329	0	0	0	0	0	0	0	0	0	0	0
B cell plasma_CIBERSORT	0	0	0.0354509	0.0385897	0.027637	0.0142544	0.02362	0	0	0	0.0439295	0	0.000941508	0	0	0	0.0326519	0	0.0787497	0.0290902	0.00595941	0.0428915	0.0221897	0	0.00642419	0.00678369	0.00995231	0.105959	0.0818404	0	0	0	0.0241333	0	0	0	0.0369091	0.00393415	0.00641161	0.0429168	0.251326	0	0.0693608	0.0988259	0	0.0178905	0	0	0.00212207
T cell CD8+_CIBERSORT	0.0940711	0.0463518	0.108191	0.139733	0.223762	0.0227103	0.0317365	0.116133	0.121124	0.158467	0.182355	0.0504797	0.0764531	0.0235369	0.109246	0.036065	0.259283	0.0361634	0.132922	0.258893	0.0255313	0.0335918	0.107727	0.0208629	0.114997	0.105395	0.0385401	0.247667	0.183288	0.275426	0	0	0.182851	0.0254486	0.0989772	0.0400197	0.278266	0.137353	0.187451	0.165483	0.331272	0.0620031	0.0415789	0.0375155	0.0309695	0.184009	0.105994	0.0623048	0.0990511
T cell CD4+ naive_CIBERSORT	0	0	0	0	0	0	0	0	0	0	0	0	0	0	0	0	0	0	0	0	0	0	0	0	0	0	0	0	0	0	0	0	0	0	0	0	0	0	0	0	0	0	0	0	0	0	0	0	0
T cell CD4+ memory resting_CIBERSORT	0.293995	0.411097	0.245763	0.226266	0	0.337011	0.187818	0.147131	0.266024	0.308536	0.224929	0.118057	0.445749	0.251759	0.192473	0.233707	0.240476	0.171502	0.223342	0.0713494	0.155957	0.113442	0.297725	0.319953	0.245837	0.10571	0.119054	0	0.139613	0	0.144647	0.174301	0.305236	0.228202	0.175833	0.482844	0.127441	0.270171	0.137468	0.14383	0	0.33931	0.0813558	0.152217	0.262227	0.0756565	0.13244	0.346826	0.262529
T cell CD4+ memory activated_CIBERSORT	0	0	0	0	0.0204079	0	0	0.0109661	0	0	0	0	0.0342388	0	0	0	0	0	0	0.0268123	0	0.00958195	0	0	0	0	0	0	0.000853364	0.00603883	0	0	0	0	0	0	0	0	0	0	0.0441111	0	0	0	0	0	0	0	0.00782492
T cell follicular helper_CIBERSORT	0	0	0.00771138	0.00433461	0.0775437	0.0186832	0.00502706	0.076736	0	0	0.00714118	0.0222381	0	0.0231339	0.0649396	0.095042	0	0	0.0773703	0.0853002	0.0155003	0	0	0	0	0	0.00111004	0.0629373	0.0577814	0.0118319	0.0201466	0.0126786	0.00530783	0	0	0	0	0	0.0188684	0.0512249	0.0540936	0	0.00328127	0.0192918	0	0	0	0	0.0456
T cell regulatory (Tregs)_CIBERSORT	0.0602165	0.0965177	0.0651301	0.146884	0.10623	0.00684535	0.0891138	0.149903	0.0859175	0.0235164	0	0.0602106	0.0340782	0.0272207	0.0543444	0	0	0.0796321	0.0383952	0.0843379	0	0.0745255	0.0348161	0.0406216	0.0187474	0.0171777	0.0445081	0.129641	0.0577876	0.0220359	0.0570954	0.0201566	0.0935977	0	0.0522152	0.0101071	0.0533389	0.0796688	0.0874715	0.00925487	0.0497375	0.0795923	0.0547407	0.0860875	0.046952	0.0796674	0.02256	0.0693164	0.0368567
T cell gamma delta_CIBERSORT	0.012053	0	0	0	0.0603737	0.00190652	0	0.0149865	0.0371871	0	0.0512544	0.0238957	0	0	0.00427269	0.0218397	0.04258	0	0.0159417	0.0697437	0.0380625	0.0178886	0.00468429	0	0	0.0263082	0	0	0	0.0306346	0	0.0334537	0	0.0304675	0	0	0	0.0231785	0	0.0462811	0	0.0145297	0	0	0	0	0	0	0
NK cell resting_CIBERSORT	0	0	0	0	0.0654875	0	0	0	0	0	0	0.042279	0.0169447	0	0	0	0	0	0	0	0	0	0	0	0	0	0.0427885	0	0	0	0.0665339	0	0	0	0	0	0	0	0	0	0	0	0	0.00481512	0.000972912	0.00718345	0	0	0.00147384
NK cell activated_CIBERSORT	0.0480126	0.0564561	0.0440082	0.101821	0.0375219	0	0.0524627	0.0433077	0.0397103	0.0638719	0.0164199	0.0748778	0.00332037	0.0810877	0.0783245	0.12747	0.0578841	0.0753581	0.013685	0.0454535	0.106117	0.0439186	0.073115	0.12134	0.0666481	0.0920359	0.0762134	0.0708629	0.0177316	0.133457	0.0250971	0.0161848	0.134762	0.0852559	0.0412425	0.0486295	0.0644976	0.0300652	0.0431456	0.0583071	0.0466537	0.0300287	0.044533	0.0320188	0.0127089	0.0586313	0.138742	0.0980415	0.0259791
Monocyte_CIBERSORT	0.0289856	0.0152824	0.00744433	0	0	0.0111389	0.00688887	0	0.00177126	0.0299592	0	0	0.0203696	0.0382064	0.0199644	0.0219329	0.013008	0	0.00903481	0	0.144003	0.016119	0.019046	0.0140709	0.0515921	0.0394079	0.076732	0.0198629	0.0193827	0.0747303	0.0747866	0	0.0344211	0.0626387	0.0142568	0.00519771	0.0334794	0	0.0151737	0.00172169	0	0.0124761	0	0.00948066	0.024092	0.162215	0.0478733	0.00548239	0.0151355
Macrophage M0_CIBERSORT	0.00146613	0.0429514	0.143794	0.177395	0.137641	0.16383	0.177996	0.114082	0	0.0676281	0.00463046	0.0460592	0.00458549	0.154876	0	0.0701168	0.0239967	0.292943	0	0.0625843	0.0260911	0.329068	0.0593359	0.0358353	0.0440761	0.0150891	0.0256864	0.131568	0.175654	0.0322994	0.316831	0.312126	0.0243131	0.0368348	0.0239522	0.0356121	0.0486105	0	0.0596764	0.0184337	0.0348407	0.00724957	0.376232	0.141476	0.342023	0.0188095	0.0721671	0.0785078	0.0298265
Macrophage M1_CIBERSORT	0.135884	0.0274728	0.0587108	0.0548379	0.101334	0.229129	0.057563	0.119443	0.0950001	0.0572551	0.0975364	0.061101	0.0450263	0.0906577	0.0870238	0.0976302	0.109136	0.0672373	0.134321	0.0766862	0.0909963	0.0901859	0.0749957	0.0878645	0.0549548	0.138502	0.00644052	0.0507096	0.0615629	0.114909	0.0721073	0.0826735	0.012955	0.125204	0.0724961	0.0596034	0.086045	0.143783	0.112823	0.204255	0.0808438	0.0389028	0.0238283	0.0867783	0.0955166	0.0836485	0.137179	0.119883	0.0978282
Macrophage M2_CIBERSORT	0.203102	0.141189	0.197494	0.0801754	0.0915065	0.0282719	0.276461	0.0960762	0.202773	0.0851978	0.212501	0.412257	0.156996	0.145046	0.232642	0.17597	0.155216	0.179473	0.197362	0.16341	0.323178	0.0893182	0.140514	0.189178	0.17892	0.222747	0.215545	0.142044	0.0538303	0.124302	0.136185	0.15038	0.105226	0.127469	0.258634	0.20897	0.173241	0.214296	0.192901	0.146458	0.0587669	0.225206	0.190434	0.2858	0.0969685	0.18563	0.128027	0.076044	0.161421
Myeloid dendritic cell resting_CIBERSORT	0.00983999	0.11986	0.00187792	0	0.00396212	0.0201706	0.039378	0.0423888	0.0173903	0.146501	0.122645	0	0.0896798	0.0360702	0.109607	0	0.031184	0.0120439	0.0225267	0.00777264	0	0.0543101	0.064216	0.0348405	0.0140066	0.011143	0.00254397	0.0180103	0.0305724	0.0278375	0.00821655	0.0040262	0.0097208	0.0536135	0.21167	0.0432918	0.028366	0	0.0692913	0.0268637	0.000790902	0.0827	0	0.00447869	0.00530215	0	0.00284696	0.0162013	0.148423
Myeloid dendritic cell activated_CIBERSORT	0	0	0	0	0	0	0	0	0	0	0	0	0	0	0	9.79e-05	0	0	0	0	0	0	0	0	0	0	0	0	0	0	0	0	0	0	0	0	0	0.0103656	0	0	0	0	0.0117262	0	0	0	0	0	0
Mast cell activated_CIBERSORT	0.0586856	0.0428214	0.0413222	0.0225614	0.0336883	0.0924601	0.0156181	0.0122706	0.0750294	0.056339	0.0157807	0.0573076	0.0216226	0.0930941	0.0439356	0.0848296	0	0.0531137	0.0313632	0.00757153	0	0.0776575	0.0677314	0.117403	0.128014	0.130272	0.321624	0.020739	0.0403128	0.103618	0.0353227	0.162845	0.0654402	0.207817	0.050723	0.0398817	0.0392778	0.0484163	0.0319282	0.0340123	0.0225402	0.0620533	0.0320468	0.0183136	0.0438404	0.0663217	0.20811	0.0806681	0.0361869
Mast cell resting_CIBERSORT	0	0	0	0	0	0	0	0	0	0	0	0	0	0	0	0	0.0164499	0	0	0	0.0302187	0	0	0	0.0346568	0	0	0	0	0	0	0	0	0	0	0	0	0	0	0	0	0	0	0	0	0	0	0	0
Eosinophil_CIBERSORT	0	0	0	0	0	0	0	0	0	0	0	0	0	0	0	0	0	0	0	0	0	0	0	0	0	0	0	0	0	0	0	0.00199339	0	0	0	0	0	0	0	0	0	0	0	0	0	0.00470053	0	0	0
Neutrophil_CIBERSORT	0	0	0.00774217	0.00740305	0	0	0.023974	0	0	0	0	0	0.0148925	0	0	0.0211143	0.000545433	0	0	0.010995	0.0136508	0	0.00347777	0	0.00435671	0	0.00955595	0	0	0	0	0.00472358	0	0	0	0	0.00251259	0	0	0	0	0	0.0119293	0	0	0.00531351	0	0	0
[truncated: 322 more columns]
